# Supplementary material for: Asymmetric Three-Component Radical Cascade Reactions Enabled by Synergistic Photoredox/Brønsted Acid Catalysis: Access to α-Amino Acid Derivatives
Source: ACS Cent Sci. 2024 Aug 16;11(1):36–45. doi: 10.1021/acscentsci.4c00970 (PMC11758273; doi:10.1021/acscentsci.4c00970)
Supplement: Supplementary file 2 — oc4c00970_si_002.cif [file oc4c00970_si_002.cif]

data_a
_audit_creation_date              2022-06-12
_audit_creation_method
;
Olex2 1.2
(compiled 2014.09.19 svn.r3010 for OlexSys, GUI svn.r4874)
;
_shelxl_version_number            2013-2
_publ_contact_author_address      ?
_publ_contact_author_email        ?
_publ_contact_author_name         ''
_publ_contact_author_phone        ?
_publ_section_references
;
Dolomanov, O.V., Bourhis, L.J., Gildea, R.J, Howard, J.A.K. & Puschmann, H.
 (2009), J. Appl. Cryst. 42, 339-341.

Sheldrick, G.M. (2008). Acta Cryst. A64, 112-122.
;
_chemical_name_common             ?
_chemical_name_systematic
;
 ?
;
_chemical_formula_moiety          'C23 H25 F2 N O5 S'
_chemical_formula_sum             'C23 H25 F2 N O5 S'
_chemical_formula_weight          465.50
_chemical_absolute_configuration  rm
_chemical_melting_point           ?
loop_
  _atom_type_symbol
  _atom_type_description
  _atom_type_scat_dispersion_real
  _atom_type_scat_dispersion_imag
  _atom_type_scat_source
 'C' 'C' 0.0181 0.0091 'International Tables Vol C Tables 4.2.6.8 and 6.1.1.4'
 'H' 'H' 0.0000 0.0000 'International Tables Vol C Tables 4.2.6.8 and 6.1.1.4'
 'F' 'F' 0.0727 0.0534 'International Tables Vol C Tables 4.2.6.8 and 6.1.1.4'
 'N' 'N' 0.0311 0.0180 'International Tables Vol C Tables 4.2.6.8 and 6.1.1.4'
 'O' 'O' 0.0492 0.0322 'International Tables Vol C Tables 4.2.6.8 and 6.1.1.4'
 'S' 'S' 0.3331 0.5567 'International Tables Vol C Tables 4.2.6.8 and 6.1.1.4'

_shelx_space_group_comment
;
The symmetry employed for this shelxl refinement is uniquely defined
by the following loop, which should always be used as a source of
symmetry information in preference to the above space-group names.
They are only intended as comments.
;
_space_group_crystal_system       'monoclinic'
_space_group_IT_number            5
_space_group_name_H-M_alt         'C 1 2 1'
_space_group_name_Hall            'C 2y'
loop_
  _space_group_symop_operation_xyz
 'x, y, z'
 '-x, y, -z'
 'x+1/2, y+1/2, z'
 '-x+1/2, y+1/2, -z'

_cell_length_a                    23.2178(8)
_cell_length_b                    5.6599(2)
_cell_length_c                    17.3583(6)
_cell_angle_alpha                 90
_cell_angle_beta                  100.734(3)
_cell_angle_gamma                 90
_cell_volume                      2241.15(14)
_cell_formula_units_Z             4
_cell_measurement_reflns_used     10265
_cell_measurement_temperature     99.98(10)
_cell_measurement_theta_max       74.7270
_cell_measurement_theta_min       2.5630
_shelx_estimated_absorpt_T_max    ?
_shelx_estimated_absorpt_T_min    ?
_exptl_absorpt_coefficient_mu     1.739
_exptl_absorpt_correction_T_max   ?
_exptl_absorpt_correction_T_min   ?
_exptl_absorpt_correction_type    'none'
_exptl_absorpt_process_details    ?
_exptl_crystal_colour             colourless
_exptl_crystal_colour_primary     colourless
_exptl_crystal_density_diffrn     1.380
_exptl_crystal_density_meas       ?
_exptl_crystal_density_method     ?
_exptl_crystal_description        needle
_exptl_crystal_F_000              976
_exptl_crystal_size_max           0.38
_exptl_crystal_size_mid           0.12
_exptl_crystal_size_min           0.1
_exptl_special_details
;
 ?
;
_exptl_transmission_factor_max    ?
_exptl_transmission_factor_min    ?
_diffrn_reflns_av_R_equivalents   0.0244
_diffrn_reflns_av_unetI/netI      0.0186
_diffrn_reflns_Laue_measured_fraction_full 0.998
_diffrn_reflns_Laue_measured_fraction_max 0.999
_diffrn_reflns_limit_h_max        27
_diffrn_reflns_limit_h_min        -27
_diffrn_reflns_limit_k_max        6
_diffrn_reflns_limit_k_min        -6
_diffrn_reflns_limit_l_max        19
_diffrn_reflns_limit_l_min        -20
_diffrn_reflns_number             12620
_diffrn_reflns_point_group_measured_fraction_full 0.998
_diffrn_reflns_point_group_measured_fraction_max 0.998
_diffrn_reflns_theta_full         66.500
_diffrn_reflns_theta_max          67.497
_diffrn_reflns_theta_min          2.591
_diffrn_ambient_temperature       99.98(10)
_diffrn_detector                  'Bruker APEX2 area detector'
_diffrn_detector_area_resol_mean  7.9
_diffrn_detector_type             'CCD area detector'
_diffrn_measured_fraction_theta_full 0.998
_diffrn_measured_fraction_theta_max 0.999
_diffrn_measurement_device        'three-circle diffractometer'
_diffrn_measurement_device_type   'Bruker SMART APEX2 area detector'
_diffrn_measurement_method        '\w and \f scans'
_diffrn_radiation_monochromator   'mirror optics'
_diffrn_radiation_probe           x-ray
_diffrn_radiation_type            CuK\a
_diffrn_radiation_wavelength      1.54178
_diffrn_source                    'microfocus sealed X-ray tube'
_diffrn_source_type               'Incoatec I\ms'
_reflns_Friedel_coverage          0.800
_reflns_Friedel_fraction_full     0.998
_reflns_Friedel_fraction_max      0.997
_reflns_number_gt                 3937
_reflns_number_total              4020
_reflns_special_details
;
 Reflections were merged by SHELXL according to the crystal
 class for the calculation of statistics and refinement.
 
 _reflns_Friedel_fraction is defined as the number of unique
 Friedel pairs measured divided by the number that would be
 possible theoretically, ignoring centric projections and
 systematic absences.
;
_reflns_threshold_expression      'I > 2\s(I)'
_computing_cell_refinement        ?
_computing_data_collection        ?
_computing_data_reduction         ?
_computing_molecular_graphics     'Olex2 (Dolomanov et al., 2009)'
_computing_publication_material   'Olex2 (Dolomanov et al., 2009)'
_computing_structure_refinement   'ShelXL (Sheldrick, 2008)'
_computing_structure_solution     'ShelXS (Sheldrick, 2008)'
_refine_diff_density_max          0.358
_refine_diff_density_min          -0.393
_refine_diff_density_rms          0.050
_refine_ls_abs_structure_details
;
 Flack x determined using 1708 quotients [(I+)-(I-)]/[(I+)+(I-)]
 (Parsons and Flack (2004), Acta Cryst. A60, s61).
;
_refine_ls_abs_structure_Flack    -0.03(3)
_refine_ls_extinction_coef        .
_refine_ls_extinction_method      none
_refine_ls_goodness_of_fit_ref    1.046
_refine_ls_hydrogen_treatment     constr
_refine_ls_matrix_type            full
_refine_ls_number_parameters      291
_refine_ls_number_reflns          4020
_refine_ls_number_restraints      1
_refine_ls_R_factor_all           0.0449
_refine_ls_R_factor_gt            0.0443
_refine_ls_restrained_S_all       1.045
_refine_ls_shift/su_max           0.000
_refine_ls_shift/su_mean          0.000
_refine_ls_structure_factor_coef  Fsqd
_refine_ls_weighting_details
;
 w=1/[\s^2^(Fo^2^)+(0.0680P)^2^+3.3560P]
 where P=(Fo^2^+2Fc^2^)/3
;
_refine_ls_weighting_scheme       calc
_refine_ls_wR_factor_gt           0.1180
_refine_ls_wR_factor_ref          0.1185
_refine_special_details
;
 ?
;
_olex2_refinement_description
;
1. Fixed Uiso
 At 1.2 times of:
  All C(H) groups, All C(H,H) groups, All N(H) groups
 At 1.5 times of:
  All C(H,H,H) groups
2.a Riding coordinates:
 N1(H1)
2.b Ternary CH refined with riding coordinates:
 C9(H9), C21(H21)
2.c Secondary CH2 refined with riding coordinates:
 C2(H2A,H2B), C5(H5A,H5B), C8(H8A,H8B)
2.d Aromatic/amide H refined with riding coordinates:
 C6(H6), C7(H7), C12(H12), C13(H13), C14(H14), C16(H16), C17(H17), C18(H18),
 C19(H19), C20(H20)
2.e Idealised Me refined as rotating group:
 C1(H1A,H1B,H1C), C23(H23A,H23B,H23C)
;
_atom_sites_solution_hydrogens    mixed
_atom_sites_solution_primary      direct
_atom_sites_solution_secondary    ?
loop_
  _atom_site_label
  _atom_site_type_symbol
  _atom_site_fract_x
  _atom_site_fract_y
  _atom_site_fract_z
  _atom_site_U_iso_or_equiv
  _atom_site_adp_type
  _atom_site_occupancy
  _atom_site_site_symmetry_order
  _atom_site_calc_flag
  _atom_site_refinement_flags_posn
  _atom_site_refinement_flags_adp
  _atom_site_refinement_flags_occupancy
  _atom_site_disorder_assembly
  _atom_site_disorder_group
 S1 S 0.38196(5) 0.19495(17) 0.06740(5) 0.0352(3) Uani 1 1 d . . . . .
 F1 F 0.57238(12) 0.7274(5) 0.18260(15) 0.0436(6) Uani 1 1 d . . . . .
 F2 F 0.56307(10) 0.4108(5) 0.11041(13) 0.0393(6) Uani 1 1 d . . . . .
 O1 O 0.67931(15) 0.7710(6) 0.1592(2) 0.0485(8) Uani 1 1 d . . . . .
 O2 O 0.68276(13) 0.3856(6) 0.12835(18) 0.0375(7) Uani 1 1 d . . . . .
 O3 O 0.37896(12) 0.3164(5) 0.23241(16) 0.0306(6) Uani 1 1 d . . . . .
 O4 O 0.41053(12) -0.3583(5) 0.44085(15) 0.0313(6) Uani 1 1 d . . . . .
 O5 O 0.41710(13) 0.0088(5) 0.48738(16) 0.0328(6) Uani 1 1 d . . . . .
 N1 N 0.33625(13) -0.2080(6) 0.30739(17) 0.0239(6) Uani 1 1 d . . . . .
 H1 H 0.3254 -0.1664 0.2592 0.029 Uiso 1 1 d R . . . .
 C1 C 0.76450(19) 0.1854(11) 0.0941(3) 0.0468(11) Uani 1 1 d . . . . .
 H1A H 0.7390 0.1312 0.0459 0.070 Uiso 1 1 calc GR . . . .
 H1B H 0.7637 0.0701 0.1360 0.070 Uiso 1 1 calc GR . . . .
 H1C H 0.8047 0.2017 0.0850 0.070 Uiso 1 1 calc GR . . . .
 C2 C 0.74341(19) 0.4176(10) 0.1175(3) 0.0439(11) Uani 1 1 d . . . . .
 H2A H 0.7682 0.4725 0.1669 0.053 Uiso 1 1 calc R . . . .
 H2B H 0.7451 0.5369 0.0762 0.053 Uiso 1 1 calc R . . . .
 C3 C 0.6581(2) 0.5753(8) 0.1511(2) 0.0363(10) Uani 1 1 d . . . . .
 C4 C 0.59854(18) 0.5181(8) 0.1727(2) 0.0317(9) Uani 1 1 d . . . . .
 C5 C 0.60528(18) 0.3669(8) 0.2450(2) 0.0335(9) Uani 1 1 d . . . . .
 H5A H 0.6160 0.2049 0.2314 0.040 Uiso 1 1 calc R . . . .
 H5B H 0.6381 0.4296 0.2844 0.040 Uiso 1 1 calc R . . . .
 C6 C 0.55207(18) 0.3539(8) 0.2812(2) 0.0337(9) Uani 1 1 d . . . . .
 H6 H 0.5328 0.4970 0.2898 0.040 Uiso 1 1 calc R . . . .
 C7 C 0.53003(17) 0.1503(8) 0.3023(2) 0.0316(9) Uani 1 1 d . . . . .
 H7 H 0.5471 0.0071 0.2888 0.038 Uiso 1 1 calc R . . . .
 C8 C 0.48042(16) 0.1341(7) 0.3457(2) 0.0300(8) Uani 1 1 d . . . . .
 H8A H 0.4666 0.2955 0.3548 0.036 Uiso 1 1 calc R . . . .
 H8B H 0.4946 0.0604 0.3975 0.036 Uiso 1 1 calc R . . . .
 C9 C 0.42840(16) -0.0118(7) 0.3009(2) 0.0248(8) Uani 1 1 d . . . . .
 H9 H 0.4428 -0.1692 0.2865 0.030 Uiso 1 1 calc R . . . .
 C10 C 0.40233(16) 0.1238(7) 0.2264(2) 0.0242(8) Uani 1 1 d . . . . .
 C11 C 0.40755(16) 0.0276(7) 0.1499(2) 0.0255(8) Uani 1 1 d . . . . .
 C12 C 0.43221(16) -0.1845(7) 0.1314(2) 0.0286(8) Uani 1 1 d . . . . .
 H12 H 0.4482 -0.3010 0.1687 0.034 Uiso 1 1 calc R . . . .
 C13 C 0.43012(19) -0.2028(8) 0.0491(3) 0.0369(9) Uani 1 1 d . . . . .
 H13 H 0.4453 -0.3336 0.0250 0.044 Uiso 1 1 calc R . . . .
 C14 C 0.4040(2) -0.0127(8) 0.0084(2) 0.0381(10) Uani 1 1 d . . . . .
 H14 H 0.3987 0.0019 -0.0470 0.046 Uiso 1 1 calc R . . . .
 C15 C 0.28735(15) -0.2649(7) 0.3417(2) 0.0242(8) Uani 1 1 d . . . . .
 C16 C 0.25649(17) -0.4716(7) 0.3185(2) 0.0287(8) Uani 1 1 d . . . . .
 H16 H 0.2686 -0.5718 0.2806 0.034 Uiso 1 1 calc R . . . .
 C17 C 0.20788(17) -0.5319(7) 0.3507(2) 0.0316(9) Uani 1 1 d . . . . .
 H17 H 0.1870 -0.6733 0.3345 0.038 Uiso 1 1 calc R . . . .
 C18 C 0.18953(17) -0.3878(8) 0.4060(2) 0.0325(9) Uani 1 1 d . . . . .
 H18 H 0.1563 -0.4298 0.4276 0.039 Uiso 1 1 calc R . . . .
 C19 C 0.21990(16) -0.1839(8) 0.4293(2) 0.0303(9) Uani 1 1 d . . . . .
 H19 H 0.2076 -0.0852 0.4674 0.036 Uiso 1 1 calc R . . . .
 C20 C 0.26868(16) -0.1200(7) 0.3975(2) 0.0271(8) Uani 1 1 d . . . . .
 H20 H 0.2892 0.0219 0.4139 0.033 Uiso 1 1 calc R . . . .
 C21 C 0.37983(15) -0.0469(7) 0.3490(2) 0.0236(7) Uani 1 1 d . . . . .
 H21 H 0.3603 0.1093 0.3520 0.028 Uiso 1 1 calc R . . . .
 C22 C 0.40455(15) -0.1255(7) 0.4332(2) 0.0230(7) Uani 1 1 d . . . . .
 C23 C 0.4278(2) -0.4390(8) 0.5215(3) 0.0402(10) Uani 1 1 d . . . . .
 H23A H 0.4272 -0.6121 0.5228 0.060 Uiso 1 1 calc GR . . . .
 H23B H 0.4003 -0.3766 0.5530 0.060 Uiso 1 1 calc GR . . . .
 H23C H 0.4674 -0.3826 0.5429 0.060 Uiso 1 1 calc GR . . . .

loop_
  _atom_site_aniso_label
  _atom_site_aniso_U_11
  _atom_site_aniso_U_22
  _atom_site_aniso_U_33
  _atom_site_aniso_U_23
  _atom_site_aniso_U_13
  _atom_site_aniso_U_12
 S1 0.0485(6) 0.0301(5) 0.0269(5) 0.0025(4) 0.0068(4) -0.0005(4)
 F1 0.0508(15) 0.0321(14) 0.0529(15) 0.0048(12) 0.0223(12) 0.0064(12)
 F2 0.0357(12) 0.0517(15) 0.0290(12) 0.0001(11) 0.0016(9) -0.0051(12)
 O1 0.0476(18) 0.0393(19) 0.059(2) 0.0006(15) 0.0115(16) -0.0133(16)
 O2 0.0345(15) 0.0380(17) 0.0415(16) 0.0028(13) 0.0110(12) -0.0031(13)
 O3 0.0364(14) 0.0279(15) 0.0285(13) 0.0020(11) 0.0083(11) 0.0067(12)
 O4 0.0409(15) 0.0227(14) 0.0275(13) -0.0013(11) -0.0011(11) 0.0012(12)
 O5 0.0428(16) 0.0288(15) 0.0269(14) -0.0048(12) 0.0067(12) -0.0012(13)
 N1 0.0236(14) 0.0299(16) 0.0180(14) -0.0009(12) 0.0033(11) -0.0021(13)
 C1 0.033(2) 0.059(3) 0.049(3) -0.003(3) 0.0100(19) -0.004(2)
 C2 0.028(2) 0.055(3) 0.049(3) 0.009(2) 0.0078(18) -0.005(2)
 C3 0.041(2) 0.037(2) 0.028(2) 0.0049(17) 0.0002(17) -0.0012(19)
 C4 0.037(2) 0.029(2) 0.029(2) 0.0009(17) 0.0046(16) 0.0000(17)
 C5 0.0323(19) 0.035(2) 0.032(2) 0.0049(18) 0.0012(16) -0.0039(18)
 C6 0.034(2) 0.036(2) 0.031(2) 0.0021(17) 0.0035(16) -0.0024(17)
 C7 0.0289(19) 0.035(2) 0.0310(19) 0.0010(17) 0.0071(15) -0.0046(17)
 C8 0.0271(18) 0.033(2) 0.0289(18) -0.0013(16) 0.0030(15) -0.0042(16)
 C9 0.0237(17) 0.0249(19) 0.0267(18) -0.0006(15) 0.0071(14) 0.0003(15)
 C10 0.0215(16) 0.0251(19) 0.0269(18) 0.0013(15) 0.0066(14) -0.0031(15)
 C11 0.0242(17) 0.0254(19) 0.0277(18) 0.0007(15) 0.0065(14) -0.0056(15)
 C12 0.0275(18) 0.031(2) 0.0283(19) -0.0033(16) 0.0086(15) -0.0041(16)
 C13 0.045(2) 0.034(2) 0.035(2) -0.0051(18) 0.0143(18) -0.0042(19)
 C14 0.053(3) 0.036(2) 0.027(2) -0.0042(18) 0.0123(18) -0.009(2)
 C15 0.0213(16) 0.028(2) 0.0234(16) 0.0051(15) 0.0049(13) -0.0007(14)
 C16 0.0291(19) 0.0280(19) 0.0285(19) 0.0001(16) 0.0039(15) -0.0009(16)
 C17 0.0273(19) 0.030(2) 0.036(2) 0.0073(17) 0.0023(16) -0.0039(16)
 C18 0.0228(17) 0.046(2) 0.0283(19) 0.0104(18) 0.0047(15) 0.0000(17)
 C19 0.0245(17) 0.043(2) 0.0247(18) 0.0039(17) 0.0075(14) 0.0050(17)
 C20 0.0258(17) 0.032(2) 0.0233(17) 0.0002(16) 0.0039(14) 0.0015(16)
 C21 0.0242(17) 0.0228(18) 0.0243(18) -0.0019(14) 0.0060(14) -0.0020(14)
 C22 0.0196(15) 0.0259(18) 0.0249(18) 0.0007(15) 0.0073(13) -0.0025(14)
 C23 0.054(3) 0.029(2) 0.032(2) 0.0056(17) -0.0049(19) -0.004(2)

_geom_special_details
;
 All esds (except the esd in the dihedral angle between two l.s. planes)
 are estimated using the full covariance matrix.  The cell esds are taken
 into account individually in the estimation of esds in distances, angles
 and torsion angles; correlations between esds in cell parameters are only
 used when they are defined by crystal symmetry.  An approximate (isotropic)
 treatment of cell esds is used for estimating esds involving l.s. planes.
;
loop_
  _geom_bond_atom_site_label_1
  _geom_bond_atom_site_label_2
  _geom_bond_distance
  _geom_bond_site_symmetry_2
  _geom_bond_publ_flag
 S1 C11 1.727(4) . ?
 S1 C14 1.699(5) . ?
 F1 C4 1.357(5) . ?
 F2 C4 1.373(5) . ?
 O1 C3 1.210(6) . ?
 O2 C2 1.466(5) . ?
 O2 C3 1.312(6) . ?
 O3 C10 1.231(5) . ?
 O4 C22 1.329(5) . ?
 O4 C23 1.455(5) . ?
 O5 C22 1.202(5) . ?
 N1 C15 1.414(4) . ?
 N1 C21 1.451(5) . ?
 C1 C2 1.485(8) . ?
 C3 C4 1.533(6) . ?
 C4 C5 1.503(6) . ?
 C5 C6 1.489(6) . ?
 C6 C7 1.340(6) . ?
 C7 C8 1.491(5) . ?
 C8 C9 1.548(5) . ?
 C9 C10 1.528(5) . ?
 C9 C21 1.537(5) . ?
 C10 C11 1.461(5) . ?
 C11 C12 1.393(6) . ?
 C12 C13 1.424(6) . ?
 C13 C14 1.366(7) . ?
 C15 C16 1.392(6) . ?
 C15 C20 1.399(5) . ?
 C16 C17 1.392(6) . ?
 C17 C18 1.386(6) . ?
 C18 C19 1.373(6) . ?
 C19 C20 1.396(5) . ?
 C21 C22 1.533(5) . ?

loop_
  _geom_angle_atom_site_label_1
  _geom_angle_atom_site_label_2
  _geom_angle_atom_site_label_3
  _geom_angle
  _geom_angle_site_symmetry_1
  _geom_angle_site_symmetry_3
  _geom_angle_publ_flag
 C14 S1 C11 91.4(2) . . ?
 C3 O2 C2 114.9(4) . . ?
 C22 O4 C23 114.3(3) . . ?
 C15 N1 C21 118.3(3) . . ?
 O2 C2 C1 107.4(4) . . ?
 O1 C3 O2 126.4(4) . . ?
 O1 C3 C4 122.1(4) . . ?
 O2 C3 C4 111.4(4) . . ?
 F1 C4 F2 105.6(3) . . ?
 F1 C4 C3 107.0(3) . . ?
 F1 C4 C5 111.8(3) . . ?
 F2 C4 C3 109.7(3) . . ?
 F2 C4 C5 111.1(3) . . ?
 C5 C4 C3 111.5(3) . . ?
 C6 C5 C4 114.5(3) . . ?
 C7 C6 C5 123.2(4) . . ?
 C6 C7 C8 124.1(4) . . ?
 C7 C8 C9 112.5(3) . . ?
 C10 C9 C8 107.8(3) . . ?
 C10 C9 C21 108.1(3) . . ?
 C21 C9 C8 112.2(3) . . ?
 O3 C10 C9 119.0(3) . . ?
 O3 C10 C11 121.3(3) . . ?
 C11 C10 C9 119.7(3) . . ?
 C10 C11 S1 118.4(3) . . ?
 C12 C11 S1 112.0(3) . . ?
 C12 C11 C10 129.6(4) . . ?
 C11 C12 C13 110.8(4) . . ?
 C14 C13 C12 113.0(4) . . ?
 C13 C14 S1 112.8(3) . . ?
 C16 C15 N1 118.7(3) . . ?
 C16 C15 C20 118.9(3) . . ?
 C20 C15 N1 122.4(3) . . ?
 C17 C16 C15 120.1(4) . . ?
 C18 C17 C16 120.7(4) . . ?
 C19 C18 C17 119.4(4) . . ?
 C18 C19 C20 120.7(4) . . ?
 C19 C20 C15 120.0(4) . . ?
 N1 C21 C9 108.9(3) . . ?
 N1 C21 C22 113.3(3) . . ?
 C22 C21 C9 112.0(3) . . ?
 O4 C22 C21 113.3(3) . . ?
 O5 C22 O4 122.9(3) . . ?
 O5 C22 C21 123.7(4) . . ?

_shelx_res_file
;
TITL A in C2 #5
CELL 1.54178 23.2178 5.6599 17.3583 90 100.734 90
ZERR 4 0.0008 0.0002 0.0006 0 0.003 0
LATT -7
SYMM -X,+Y,-Z

SFAC C H F N O S
UNIT 92 100 8 4 20 4

L.S. 8 0 0
PLAN  20
TEMP -173.17(10)
REM reset to F2 #5
BOND
fmap 2 53
acta 133
OMIT 0 135
OMIT 2 0 0
OMIT 6 0 3
OMIT 1 1 6
REM <HKL>D:/others/dongxiuqin/20200610-LYN-1/struct/tmp/A.hkl</HKL>

WGHT    0.068000    3.356000
FVAR       0.38842
S1    6    0.381956    0.194950    0.067398    11.00000    0.04847    0.03013 =
         0.02692    0.00246    0.00676   -0.00050
F1    3    0.572375    0.727440    0.182600    11.00000    0.05078    0.03212 =
         0.05287    0.00484    0.02235    0.00642
F2    3    0.563065    0.410778    0.110408    11.00000    0.03566    0.05166 =
         0.02897    0.00014    0.00163   -0.00505
O1    5    0.679315    0.771017    0.159228    11.00000    0.04759    0.03932 =
         0.05917    0.00062    0.01145   -0.01333
O2    5    0.682755    0.385607    0.128352    11.00000    0.03452    0.03801 =
         0.04151    0.00285    0.01104   -0.00311
O3    5    0.378957    0.316354    0.232407    11.00000    0.03641    0.02788 =
         0.02851    0.00195    0.00831    0.00675
O4    5    0.410526   -0.358339    0.440854    11.00000    0.04093    0.02268 =
         0.02751   -0.00126   -0.00111    0.00123
O5    5    0.417096    0.008825    0.487378    11.00000    0.04282    0.02879 =
         0.02686   -0.00481    0.00670   -0.00121
N1    4    0.336245   -0.208019    0.307387    11.00000    0.02356    0.02989 =
         0.01798   -0.00091    0.00329   -0.00210
AFIX   3
H1    2    0.325425   -0.166379    0.259207    11.00000   -1.20000
AFIX   0
C1    1    0.764496    0.185388    0.094089    11.00000    0.03273    0.05927 =
         0.04946   -0.00259    0.01004   -0.00357
AFIX 137
H1A   2    0.739018    0.131189    0.045860    11.00000   -1.50000
H1B   2    0.763670    0.070077    0.135985    11.00000   -1.50000
H1C   2    0.804714    0.201685    0.084982    11.00000   -1.50000
AFIX   0
C2    1    0.743407    0.417623    0.117492    11.00000    0.02815    0.05515 =
         0.04862    0.00856    0.00781   -0.00460
AFIX  23
H2A   2    0.768246    0.472465    0.166894    11.00000   -1.20000
H2B   2    0.745108    0.536854    0.076245    11.00000   -1.20000
AFIX   0
C3    1    0.658088    0.575348    0.151111    11.00000    0.04101    0.03706 =
         0.02833    0.00490    0.00024   -0.00116
C4    1    0.598539    0.518085    0.172698    11.00000    0.03657    0.02855 =
         0.02925    0.00094    0.00455   -0.00001
C5    1    0.605285    0.366923    0.245013    11.00000    0.03228    0.03497 =
         0.03158    0.00490    0.00124   -0.00389
AFIX  23
H5A   2    0.615957    0.204907    0.231383    11.00000   -1.20000
H5B   2    0.638126    0.429618    0.284376    11.00000   -1.20000
AFIX   0
C6    1    0.552072    0.353922    0.281217    11.00000    0.03353    0.03610 =
         0.03066    0.00214    0.00352   -0.00239
AFIX  43
H6    2    0.532811    0.496996    0.289766    11.00000   -1.20000
AFIX   0
C7    1    0.530027    0.150302    0.302325    11.00000    0.02894    0.03540 =
         0.03098    0.00102    0.00711   -0.00463
AFIX  43
H7    2    0.547070    0.007146    0.288828    11.00000   -1.20000
AFIX   0
C8    1    0.480424    0.134138    0.345674    11.00000    0.02714    0.03314 =
         0.02887   -0.00125    0.00300   -0.00424
AFIX  23
H8A   2    0.466636    0.295463    0.354788    11.00000   -1.20000
H8B   2    0.494571    0.060368    0.397453    11.00000   -1.20000
AFIX   0
C9    1    0.428402   -0.011790    0.300851    11.00000    0.02369    0.02492 =
         0.02673   -0.00061    0.00707    0.00027
AFIX  13
H9    2    0.442835   -0.169242    0.286465    11.00000   -1.20000
AFIX   0
C10   1    0.402328    0.123757    0.226384    11.00000    0.02147    0.02512 =
         0.02687    0.00133    0.00657   -0.00308
C11   1    0.407553    0.027591    0.149876    11.00000    0.02423    0.02538 =
         0.02768    0.00074    0.00652   -0.00560
C12   1    0.432209   -0.184453    0.131411    11.00000    0.02749    0.03118 =
         0.02832   -0.00332    0.00860   -0.00412
AFIX  43
H12   2    0.448245   -0.301048    0.168660    11.00000   -1.20000
AFIX   0
C13   1    0.430123   -0.202813    0.049096    11.00000    0.04451    0.03376 =
         0.03522   -0.00511    0.01429   -0.00420
AFIX  43
H13   2    0.445327   -0.333626    0.025014    11.00000   -1.20000
AFIX   0
C14   1    0.403975   -0.012676    0.008402    11.00000    0.05295    0.03633 =
         0.02674   -0.00423    0.01225   -0.00932
AFIX  43
H14   2    0.398669    0.001903   -0.046994    11.00000   -1.20000
AFIX   0
C15   1    0.287350   -0.264872    0.341683    11.00000    0.02130    0.02824 =
         0.02336    0.00506    0.00489   -0.00071
C16   1    0.256491   -0.471628    0.318479    11.00000    0.02911    0.02798 =
         0.02851    0.00014    0.00395   -0.00091
AFIX  43
H16   2    0.268637   -0.571816    0.280598    11.00000   -1.20000
AFIX   0
C17   1    0.207876   -0.531892    0.350659    11.00000    0.02727    0.03003 =
         0.03619    0.00729    0.00230   -0.00388
AFIX  43
H17   2    0.187039   -0.673285    0.334516    11.00000   -1.20000
AFIX   0
C18   1    0.189530   -0.387840    0.406009    11.00000    0.02284    0.04631 =
         0.02825    0.01037    0.00471   -0.00002
AFIX  43
H18   2    0.156252   -0.429787    0.427645    11.00000   -1.20000
AFIX   0
C19   1    0.219902   -0.183928    0.429286    11.00000    0.02450    0.04286 =
         0.02472    0.00394    0.00752    0.00503
AFIX  43
H19   2    0.207580   -0.085231    0.467416    11.00000   -1.20000
AFIX   0
C20   1    0.268684   -0.120045    0.397541    11.00000    0.02579    0.03203 =
         0.02325    0.00015    0.00389    0.00151
AFIX  43
H20   2    0.289209    0.021876    0.413893    11.00000   -1.20000
AFIX   0
C21   1    0.379825   -0.046911    0.349026    11.00000    0.02417    0.02283 =
         0.02431   -0.00190    0.00600   -0.00203
AFIX  13
H21   2    0.360260    0.109350    0.352012    11.00000   -1.20000
AFIX   0
C22   1    0.404547   -0.125540    0.433232    11.00000    0.01959    0.02588 =
         0.02488    0.00068    0.00728   -0.00253
C23   1    0.427771   -0.439005    0.521469    11.00000    0.05394    0.02924 =
         0.03246    0.00556   -0.00493   -0.00408
AFIX 137
H23A  2    0.427158   -0.612077    0.522782    11.00000   -1.50000
H23B  2    0.400337   -0.376625    0.553025    11.00000   -1.50000
H23C  2    0.467432   -0.382629    0.542882    11.00000   -1.50000
AFIX   0
HKLF 4

REM  A in C2 #5
REM R1 =  0.0443 for    3937 Fo > 4sig(Fo)  and  0.0449 for all    4020 data
REM    291 parameters refined using      1 restraints

END

WGHT      0.0682      3.3561

REM Highest difference peak  0.358,  deepest hole -0.393,  1-sigma level  0.050
Q1    1   0.3530 -0.3229  0.2889  11.00000  0.05    0.36
Q2    1   0.4197  0.2007  0.0742  11.00000  0.05    0.24
Q3    1   0.5463  0.7536  0.1264  11.00000  0.05    0.23
Q4    1   0.3931 -0.1150  0.3863  11.00000  0.05    0.23
Q5    1   0.6577  0.7304  0.2068  11.00000  0.05    0.21
Q6    1   0.6375  0.4251  0.0679  11.00000  0.05    0.20
Q7    1   0.6980  0.4691  0.1878  11.00000  0.05    0.20
Q8    1   0.5007  0.3007  0.3163  11.00000  0.05    0.20
Q9    1   0.5615  0.4243  0.2369  11.00000  0.05    0.20
Q10   1   0.5748  0.1892  0.2602  11.00000  0.05    0.20
Q11   1   0.5226  0.4206  0.1193  11.00000  0.05    0.19
Q12   1   0.4347 -0.0531  0.1441  11.00000  0.05    0.19
Q13   1   0.3815  0.2059  0.0186  11.00000  0.05    0.18
Q14   1   0.4011  0.1677  0.1185  11.00000  0.05    0.18
Q15   1   0.3817  0.3500  0.2793  11.00000  0.05    0.18
Q16   1   0.4316 -0.1883  0.0993  11.00000  0.05    0.17
Q17   1   0.1981 -0.3933  0.3596  11.00000  0.05    0.17
Q18   1   0.4425  0.0668  0.4600  11.00000  0.05    0.17
Q19   1   0.6440  0.3863  0.1408  11.00000  0.05    0.17
Q20   1   0.4608  0.1285 -0.0249  11.00000  0.05    0.16
;
_shelx_res_checksum               22012
_shelx_hkl_file
;
   0  -6   0   77.17    3.56
   0  -6  -1   30.09    2.55
   0  -6  -2   22.25    2.51
   0  -6  -2   23.89    2.39
   0  -6  -3   56.87    3.51
   0  -6  -3   66.73    3.62
   0  -6  -3   64.33    3.21
   0  -6  -4   51.39    3.54
   0  -6  -4   57.43    3.43
   0  -6  -5   29.29    1.12
   0  -6  -5   26.75    2.86
   0  -6  -5   25.16    2.52
   0  -6  -6   16.70    2.50
   0  -6  -6   21.55    0.99
   0  -6  -7    2.49    1.73
   0  -6  -7    2.68    0.60
   0  -6  -8   23.03    0.89
   0  -6  -8   21.39    0.93
   0  -6  -9   59.83    3.33
   0  -6  -9   60.03    1.25
   0  -6  -9   60.17    1.34
   0  -6 -10    2.57    1.32
   0  -6 -10    3.09    0.50
   0  -6 -10    2.48    0.48
   0  -4   0    7.61    1.26
   0  -4   0    7.68    1.14
   0  -4  -1  170.87    2.38
   0  -4   1  210.34    4.56
   0  -4  -1  184.59    4.52
   0  -4   1  213.20    4.58
   0  -4  -1  183.12    4.42
   0  -4  -2   87.04    1.77
   0  -4   2   93.98    3.01
   0  -4  -2   96.83    3.43
   0  -4  -2   93.28    3.22
   0  -4  -3  104.35    4.43
   0  -4  -3  102.82    3.44
   0  -4  -3   98.44    3.65
   0  -4  -3   91.63    1.91
   0  -4  -3  100.45    4.25
   0  -4  -4  122.96    4.96
   0  -4  -4  116.28    4.00
   0  -4  -4  119.79    3.76
   0  -4  -4  116.13    4.69
   0  -4  -5   60.75    2.76
   0  -4  -5   63.02    3.92
   0  -4  -5   59.98    3.61
   0  -4  -6  920.11   10.89
   0  -4  -6  924.23   14.15
   0  -4  -6  909.06   13.76
   0  -4  -7  270.36    3.84
   0  -4  -7  278.74    5.79
   0  -4  -7  288.33    8.30
   0  -4  -7  276.59    7.73
   0  -4  -8   91.84    2.32
   0  -4  -8  105.82    4.73
   0  -4  -8  103.17    5.36
   0  -4  -8   98.11    4.85
   0  -4  -9  148.51    2.93
   0  -4  -9  163.46    5.92
   0  -4  -9  154.41    6.03
   0  -4 -10   19.95    2.74
   0  -4 -10   15.04    1.22
   0  -4 -11  150.15    5.79
   0  -4 -11  156.97    3.05
   0  -4 -12   53.33    3.77
   0  -4 -12   57.68    1.87
   0  -4 -13   26.48    1.12
   0  -4 -13   24.38    3.35
   0  -4 -14   19.52    2.79
   0  -4 -14   23.61    4.35
   0  -4 -14   20.38    1.06
   0  -4 -15   44.40    3.85
   0  -4 -15   34.20    3.19
   0  -4 -16   15.16    1.37
   0  -4 -16   13.99    2.04
   0  -4 -17   26.26    1.47
   0  -2   0   60.57    0.94
   0  -2   0   60.35    0.99
   0  -2  -1  686.30    4.05
   0  -2   1  684.41    3.77
   0  -2   1  692.06    3.84
   0  -2  -1  680.60    4.17
   0  -2  -2  432.18    3.07
   0  -2   2  437.69    2.61
   0  -2   3    9.22    0.36
   0  -2  -3    4.05    1.08
   0  -2   3   10.77    0.80
   0  -2  -3    3.36    0.52
   0  -2   3    9.58    0.36
   0  -2   4   76.34    1.68
   0  -2  -4   58.57    1.87
   0  -2  -4   63.17    2.17
   0  -2  -4   60.68    1.19
   0  -2   4   74.11    0.74
   0  -2   4   68.13    1.79
   0  -2  -5  165.54    2.04
   0  -2  -5  171.88    3.42
   0  -2  -5  176.36    4.14
   0  -2  -5  174.21    3.24
   0  -2  -6  921.25    8.63
   0  -2  -6  888.04   10.04
   0  -2  -6  845.36    5.56
   0  -2  -6  810.78    9.66
   0  -2  -7  459.13    7.50
   0  -2  -7  461.59    6.33
   0  -2  -7  466.63    7.72
   0  -2  -8 1506.03   15.03
   0  -2  -8 1536.09    9.07
   0  -2  -8 1520.73   13.76
   0  -2  -8 1553.10   11.31
   0  -2  -8 1554.03   15.64
   0  -2  -9  156.21    4.86
   0  -2  -9  160.03    3.15
   0  -2  -9  156.36    4.40
   0  -2 -10  125.87    2.23
   0  -2 -10  133.40    4.30
   0  -2 -11   23.83    1.12
   0  -2 -11   20.22    2.20
   0  -2 -11   23.46    1.87
   0  -2 -11   23.64    0.94
   0  -2 -12   88.27    2.02
   0  -2 -12  101.34    3.59
   0  -2 -12   86.25    1.70
   0  -2 -12   96.28    3.54
   0  -2 -13  172.78    2.86
   0  -2 -13  177.63    4.83
   0  -2 -13  176.35    5.17
   0  -2 -14   50.73    2.75
   0  -2 -14   47.21    1.35
   0  -2 -15   22.68    2.08
   0  -2 -15   25.69    1.08
   0  -2 -15   22.34    3.69
   0  -2 -16   50.28    4.51
   0  -2 -16   46.28    4.29
   0  -2 -17    3.79    1.42
   0  -2 -17    5.27    2.79
   0  -2 -17    4.76    2.42
   0  -2 -18    1.95    1.52
   0  -2 -18    1.43    1.64
   0  -2 -19   21.55    1.84
   0  -2 -19   20.72    1.92
   0   0  -1   30.36    0.54
   0   0   1   30.36    0.57
   0   0   1   28.78    0.52
   0   0  -1   29.47    0.76
   0   0  -2  305.07    1.96
   0   0   2  307.40    2.61
   0   0  -2  302.16    3.37
   0   0  -2  299.88    2.32
   0   0  -2  299.40    1.55
   0   0  -2  296.48    1.60
   0   0  -3  259.70    2.54
   0   0  -3  270.96    2.62
   0   0  -3  274.59    3.00
   0   0  -3  276.76    2.52
   0   0  -3  243.72    4.51
   0   0  -3  265.16    1.82
   0   0  -3  264.92    1.72
   0   0  -3  268.36    3.85
   0   0  -3  264.61    1.55
   0   0  -3  257.91    1.62
   0   0  -3  258.61    1.43
   0   0  -4 1591.37    9.11
   0   0  -4 1638.41    9.13
   0   0  -4 1500.17    7.77
   0   0  -4 1606.91    9.53
   0   0  -4 1588.06   13.79
   0   0  -4 1661.00    9.13
   0   0  -4 1592.09    7.51
   0   0  -4 1532.84    6.97
   0   0  -4 1589.59    7.28
   0   0  -4 1600.59   11.87
   0   0  -4 1590.38    6.97
   0   0  -4 1579.69    7.14
   0   0  -4 1584.39    6.81
   0   0  -5 1283.56    7.10
   0   0  -5 1298.44    7.27
   0   0  -5 1352.88    8.87
   0   0  -5 1408.05    8.84
   0   0  -5 1409.48    9.05
   0   0  -5 1415.38   13.86
   0   0  -5 1438.20    9.06
   0   0  -5 1366.48    6.68
   0   0  -5 1363.67    6.31
   0   0  -5 1343.85    6.98
   0   0  -5 1351.12   11.72
   0   0  -5 1386.25    6.30
   0   0  -5 1377.70    6.56
   0   0  -5 1358.00    6.17
   0   0  -6  141.61    2.64
   0   0  -6  134.79    4.62
   0   0  -6  138.82    2.75
   0   0  -6  121.02    4.78
   0   0  -6  137.72    1.56
   0   0  -6  130.50    1.29
   0   0  -6  138.47    1.74
   0   0  -6  133.99    3.89
   0   0  -6  122.93    1.71
   0   0  -6  119.28    1.58
   0   0  -6  138.71    2.63
   0   0  -6  135.76    2.69
   0   0  -6  129.55    1.51
   0   0  -6  128.19    1.23
   0   0  -7  228.33    3.59
   0   0  -7  207.01    3.72
   0   0  -7  207.29    2.33
   0   0  -7  185.79    1.71
   0   0  -7  190.16    4.95
   0   0  -7  211.32    3.61
   0   0  -7  208.52    3.54
   0   0  -7  197.55    1.74
   0   0  -7  195.57    2.04
   0   0  -8  226.05    4.10
   0   0  -8  200.43    5.51
   0   0  -8  232.81    6.83
   0   0  -8  213.34    6.18
   0   0  -8  206.98    4.16
   0   0  -8  207.29    1.92
   0   0  -8  217.31    2.09
   0   0  -8  229.88    2.34
   0   0  -9   44.76    2.08
   0   0  -9   41.58    1.97
   0   0  -9   35.47    2.96
   0   0  -9   44.91    3.86
   0   0  -9   43.98    2.24
   0   0  -9   38.08    3.06
   0   0  -9   40.54    1.79
   0   0  -9   35.09    0.81
   0   0  -9   42.20    1.01
   0   0  -9   41.97    1.14
   0   0 -10  109.90    5.22
   0   0 -10  102.12    2.82
   0   0 -10   94.59    4.56
   0   0 -10  100.25    3.58
   0   0 -10   98.31    3.10
   0   0 -10   91.33    1.69
   0   0 -10   86.38    4.48
   0   0 -10  102.55    3.16
   0   0 -11  244.71    5.87
   0   0 -11  270.92    7.68
   0   0 -11  219.10    7.02
   0   0 -11  244.06    5.36
   0   0 -11  245.89    5.22
   0   0 -11  249.53    2.78
   0   0 -11  247.64    5.18
   0   0 -11  228.03    7.11
   0   0 -12  112.55    4.30
   0   0 -12  115.85    5.49
   0   0 -12  128.32    5.68
   0   0 -12  124.41    4.01
   0   0 -12  118.13    4.03
   0   0 -12  121.99    2.06
   0   0 -12  120.21    5.57
   0   0 -12  122.55    4.03
   0   0 -13   16.17    3.27
   0   0 -13   13.48    1.76
   0   0 -13   13.39    0.90
   0   0 -13   13.81    0.89
   0   0 -13   13.18    2.94
   0   0 -13   13.91    1.86
   0   0 -14  164.49    5.06
   0   0 -14  158.75    2.63
   0   0 -14  158.30    2.72
   0   0 -15   12.75    1.83
   0   0 -15   13.15    2.63
   0   0 -15   12.85    0.97
   0   0 -15   13.50    1.00
   0   0 -15   15.28    2.23
   0   0 -16   43.22    3.50
   0   0 -16   47.34    1.58
   0   0 -16   46.89    1.61
   0   0 -16   49.72    3.34
   0   0 -18   25.94    2.50
   0   0 -18   21.66    1.13
   0   0 -18   24.39    1.13
   0   0 -19   34.74    1.17
   0   0 -19   34.26    2.43
   0   0 -20    8.65    1.34
   0   0 -21    5.72    0.96
   0   2   0   75.24    0.96
   0   2   0   95.32    3.48
   0   2  -1  762.84    6.50
   0   2   1  753.17    3.82
   0   2  -1  781.27    4.20
   0   2  -1  774.55   10.13
   0   2   1  720.42    8.54
   0   2  -1  725.83    3.96
   0   2  -1  803.34    4.47
   0   2  -2  403.43    4.71
   0   2  -2  414.97    2.83
   0   2  -2  418.59    3.16
   0   2  -2  416.13    7.75
   0   2   2  401.70    5.59
   0   2  -2  419.34    3.11
   0   2  -2  413.13    3.40
   0   2  -3   12.61    1.21
   0   2  -3   12.54    0.70
   0   2  -3   11.51    0.74
   0   2  -3    8.95    2.21
   0   2  -3   10.82    1.16
   0   2  -3   12.35    0.83
   0   2  -3    9.05    0.63
   0   2  -3   11.83    0.78
   0   2  -3   12.21    0.78
   0   2  -4   85.92    2.52
   0   2  -4   80.51    1.50
   0   2  -4   82.48    1.41
   0   2  -4   84.89    2.48
   0   2  -4   83.68    4.31
   0   2  -4   82.07    1.52
   0   2  -4   80.63    1.25
   0   2  -4   79.56    1.50
   0   2  -4   84.80    1.51
   0   2  -5  167.65    3.70
   0   2  -5  167.02    2.10
   0   2  -5  164.54    2.27
   0   2  -5  165.39    6.18
   0   2  -5  172.04    3.64
   0   2  -5  172.64    2.23
   0   2  -5  171.84    1.88
   0   2  -5  168.63    2.26
   0   2  -5  169.28    2.24
   0   2  -6  891.75    5.86
   0   2  -6  899.85    6.45
   0   2  -6  888.40    6.03
   0   2  -7  446.69    4.06
   0   2  -7  446.48    6.62
   0   2  -8 1559.72   10.08
   0   2  -8 1556.40   20.96
   0   2  -8 1509.53   13.69
   0   2  -8 1550.19    9.52
   0   2  -8 1521.41    9.19
   0   2  -9  128.43    2.37
   0   2  -9  130.88    4.07
   0   2  -9  140.50    6.74
   0   2  -9  128.87    2.37
   0   2  -9  129.84    2.44
   0   2  -9  137.54    2.37
   0   2 -10  147.27    3.01
   0   2 -10  147.84    2.59
   0   2 -10  133.40    4.32
   0   2 -10  144.41    6.97
   0   2 -10  145.42    2.56
   0   2 -10  140.51    2.59
   0   2 -11   33.87    1.69
   0   2 -11   29.65    3.94
   0   2 -11   31.87    2.46
   0   2 -11   33.16    1.41
   0   2 -11   35.03    1.43
   0   2 -12  102.94    2.77
   0   2 -12  103.69    2.35
   0   2 -12  102.90    4.19
   0   2 -12   98.87    6.57
   0   2 -12   99.47    2.42
   0   2 -13  159.90    3.54
   0   2 -13  185.07    5.62
   0   2 -13  176.38    3.12
   0   2 -13  170.17    8.57
   0   2 -13  169.34    3.26
   0   2 -14   42.59    1.70
   0   2 -14   45.02    3.07
   0   2 -14   40.39    1.73
   0   2 -15   30.33    2.62
   0   2 -15   28.49    1.46
   0   2 -15   27.36    1.49
   0   2 -16   68.23    3.49
   0   2  17    6.74    1.50
   0   2 -17   13.46    1.88
   0   2 -17   11.98    1.05
   0   2  17    7.75    0.94
   0   2 -17   11.61    1.08
   0   2  18    1.43    1.08
   0   2 -18    4.20    1.38
   0   2 -18    3.12    0.76
   0   2  18    1.55    0.71
   0   2 -19   28.52    1.80
   0   2 -19   27.05    1.15
   0   4   0    9.04    1.35
   0   4   0    8.13    0.76
   0   4  -1  224.07    4.85
   0   4   1  202.69    4.54
   0   4   1  193.99    2.85
   0   4  -1  228.70    3.24
   0   4  -2   83.90    2.08
   0   4  -2   87.57    1.83
   0   4   2   87.16    3.01
   0   4  -2   85.03    3.19
   0   4  -3  115.89    2.51
   0   4  -3  112.59    5.91
   0   4  -3  118.87    2.11
   0   4  -3  116.69    3.83
   0   4  -4  102.88    2.46
   0   4  -4  109.81    6.13
   0   4   4  100.68    2.14
   0   4  -4  110.89    2.03
   0   4  -4  104.11    3.74
   0   4  -5   48.90    1.53
   0   4  -5   51.19    1.90
   0   4  -5   54.09    4.89
   0   4  -5   55.55    1.57
   0   4  -5   53.12    2.91
   0   4  -6  819.37    6.60
   0   4  -6  831.27   17.15
   0   4  -7  318.24    4.82
   0   4  -7  325.64    3.95
   0   4  -7  319.60   11.00
   0   4  -8  136.75    2.65
   0   4  -8  136.38    3.30
   0   4  -8  130.75    7.32
   0   4  -9  186.28    3.92
   0   4  -9  173.75    8.26
   0   4 -10    3.14    1.16
   0   4 -10    5.48    3.37
   0   4 -11  165.61    3.76
   0   4 -11  169.54    8.62
   0   4 -12   73.95    2.55
   0   4 -12   70.20    6.12
   0   4  13   37.30    1.66
   0   4  14   24.48    1.39
   0   4  15   44.69    1.62
   0   4  15   40.26    2.40
   0   4  16   15.85    1.03
   0   4  16   14.20    1.53
   0   4  17   22.66    0.97
   0   4  17   20.17    1.37
   0   6   0   78.99    1.76
   0   6  -1   45.02    1.42
   0   6   1   40.01    1.37
   0   6   2   28.46    1.24
   0   6  -2   23.20    1.16
   0   6   3   67.46    1.65
   0   6  -3   66.09    1.95
   0   6   4   62.37    1.57
   0   6  -4   55.27    1.85
   0   6   5   28.49    1.16
   0   6  -5   20.43    1.28
   0   6   6   20.90    1.03
   0   6  -6   18.75    1.24
   0   6   7    4.15    0.73
   0   6  -7    3.76    0.88
   0   6   8   16.03    0.85
   0   6  -8   18.51    1.20
   0   6   9   56.83    1.19
   0   6  -9   77.70    1.91
   1  -5 -13   42.38    3.93
   1  -5 -13   43.83    1.31
   1  -5 -13   37.54    1.10
   1  -5 -13   42.90    3.19
   1  -5 -12   12.73    0.91
   1  -5 -12   12.52    0.81
   1  -5 -12   11.84    2.50
   1  -5 -11   -0.06    1.77
   1  -5 -11    0.69    0.69
   1  -5 -11    1.16    0.60
   1  -5 -11    2.71    2.27
   1  -5 -10   47.71    3.55
   1  -5 -10   48.10    1.42
   1  -5  -9   11.97    1.03
   1  -5  -9   12.12    2.43
   1  -5  -8   59.34    1.89
   1  -5  -8   56.87    3.86
   1  -5  -7   91.09    2.30
   1  -5  -7   88.99    4.66
   1  -5  -6    6.66    0.92
   1  -5  -6    6.33    2.41
   1  -5  -6   10.47    2.36
   1  -5  -5  446.53    4.99
   1  -5  -5  455.31    9.83
   1  -5  -5  465.47   10.47
   1  -5  -5  475.89    9.97
   1  -5  -4   86.54    4.38
   1  -5  -4   78.36    2.01
   1  -5  -3  106.70    4.70
   1  -5  -3   96.19    2.16
   1  -5  -2  125.22    2.38
   1  -5  -2  153.57    4.71
   1  -5  -2  133.95    4.19
   1  -5  -2  147.89    5.35
   1  -5  -1  136.16    4.32
   1  -5  -1  120.23    3.94
   1  -5  -1  128.56    4.86
   1  -5   0  305.78    6.17
  -1  -5   0  339.34    7.85
  -1  -5  -1   26.41    1.23
  -1  -5  -1   17.91    3.00
   1  -5   1   40.73    2.23
  -1  -5  -1   34.26    2.91
  -1  -5  -2  243.74    3.43
  -1  -5  -2  237.20    8.69
  -1  -5  -3   36.06    3.09
  -1  -5  -3   34.20    1.44
  -1  -5  -4  200.77    3.25
  -1  -5  -4  216.66    6.89
  -1  -5  -4  223.94    7.31
  -1  -5  -5   68.66    2.04
  -1  -5  -5   67.56    4.15
  -1  -5  -5   76.17    4.73
  -1  -5  -6  101.01    2.42
  -1  -5  -6  104.07    5.38
  -1  -5  -7   80.12    2.15
  -1  -5  -7   78.28    4.23
  -1  -5  -7   74.86    4.33
  -1  -5  -8   66.88    2.00
  -1  -5  -8   61.20    5.09
  -1  -5  -8   68.93    4.10
  -1  -5  -8   65.47    3.99
  -1  -5  -9  154.88    2.89
  -1  -5  -9  141.54    7.04
  -1  -5  -9  141.31    5.45
  -1  -5 -10   43.86    4.10
  -1  -5 -10   42.73    3.24
  -1  -5 -11   29.11    1.29
  -1  -5 -11   29.80    1.09
  -1  -5 -12   24.68    1.12
  -1  -5 -12   21.86    0.89
  -1  -5 -12   23.58    2.77
  -1  -5 -13    1.59    1.40
  -1  -5 -13    1.24    0.53
   1  -3 -19   10.81    1.18
   1  -3 -18   39.91    2.63
   1  -3 -18   46.54    2.38
   1  -3 -17   18.17    2.90
   1  -3 -17   18.76    1.73
   1  -3 -17   21.04    2.82
   1  -3 -16    4.65    3.23
   1  -3 -16    2.25    2.53
   1  -3 -15  199.85    8.64
   1  -3 -14  140.04    8.54
   1  -3 -14  111.84    2.41
   1  -3 -13  128.23    2.66
   1  -3 -13  116.86    2.22
   1  -3 -12   26.83    1.37
   1  -3 -12   27.52    1.20
   1  -3 -11    2.12    0.78
   1  -3 -10   72.71    1.99
   1  -3 -10   69.06    3.76
   1  -3  -9   12.17    2.18
   1  -3  -9   13.97    1.05
   1  -3  -9   15.13    1.88
   1  -3  -9   12.14    2.06
   1  -3  -9   13.88    1.35
   1  -3  -8  286.95    7.17
   1  -3  -8  291.91    3.68
   1  -3  -8  295.14    6.78
   1  -3  -8  302.93    7.70
   1  -3  -8  292.97    5.30
   1  -3  -7   68.52    3.57
   1  -3  -7   65.91    1.69
   1  -3  -7   67.32    2.56
   1  -3  -7   68.10    3.79
   1  -3  -7   66.26    2.88
   1  -3  -6   83.32    2.81
   1  -3  -6   79.58    3.84
   1  -3  -6   81.70    3.08
   1  -3  -6   75.26    3.52
   1  -3  -5   77.28    2.72
   1  -3  -5   77.25    3.52
   1  -3  -5   82.92    3.02
   1  -3  -5   70.61    1.55
   1  -3  -5   73.26    3.29
   1  -3  -4  940.77    9.56
   1  -3  -4  953.12   11.32
   1  -3  -4  936.32   11.22
  -1  -3   3   32.56    1.51
   1  -3  -3   45.66    2.04
   1  -3  -3   47.56    2.31
  -1  -3   3   30.73    1.43
   1  -3  -3   44.37    1.15
   1  -3  -2   62.81    2.29
   1  -3  -2   65.82    2.54
  -1  -3   2   59.06    2.02
  -1  -3   2   55.87    1.93
  -1  -3   2   58.02    1.07
   1  -3  -2   58.20    1.24
  -1  -3   1  634.03    4.32
  -1  -3   1  644.76    4.27
  -1  -3   1  643.47    6.76
  -1  -3   0  238.46    2.43
   1  -3   0  241.20    2.32
  -1  -3   0  240.70    4.18
  -1  -3   0  236.40    4.13
  -1  -3  -1  335.90    3.09
  -1  -3  -1  338.01    5.11
  -1  -3  -1  340.05    5.10
  -1  -3  -2  629.11    4.64
  -1  -3  -2  621.10    7.31
   1  -3   2  624.22    6.90
  -1  -3  -3  588.32    7.02
  -1  -3  -3  575.79    7.28
   1  -3   3  591.89    6.61
  -1  -3  -4    1.60    0.81
  -1  -3  -4    1.93    1.11
  -1  -3  -5   21.95    1.00
  -1  -3  -5   27.06    2.00
  -1  -3  -5   25.74    1.61
  -1  -3  -5   22.77    2.30
  -1  -3  -6   53.58    2.63
  -1  -3  -6   55.22    2.27
  -1  -3  -6   55.28    3.25
  -1  -3  -6   50.09    1.43
  -1  -3  -6   53.36    3.03
  -1  -3  -7  251.81    6.71
  -1  -3  -7  246.81    4.79
  -1  -3  -7  260.38    5.67
  -1  -3  -7  247.81    3.18
  -1  -3  -7  242.71    6.35
  -1  -3  -8  147.67    5.28
  -1  -3  -8  155.22    5.57
  -1  -3  -8  149.81    3.66
  -1  -3  -9  192.12    6.13
  -1  -3  -9  190.02    3.03
  -1  -3  -9  191.01    5.55
  -1  -3  -9  199.21    6.55
  -1  -3 -10   23.39    2.61
  -1  -3 -10   24.22    1.28
  -1  -3 -11   97.36    2.30
  -1  -3 -11   89.52    4.16
  -1  -3 -12   36.36    1.51
  -1  -3 -12   35.73    1.24
  -1  -3 -13   46.29    6.14
  -1  -3 -13   43.71    1.62
  -1  -3 -14   24.69    1.23
  -1  -3 -14   27.33    2.13
  -1  -3 -15   12.96    3.11
  -1  -3 -15   16.26    3.78
  -1  -3 -16   30.11    3.25
  -1  -3 -16   35.30    2.27
  -1  -3 -16   36.58    3.58
  -1  -3 -17   69.40    3.60
  -1  -3 -17   75.61    3.01
  -1  -3 -18   23.54    1.95
  -1  -3 -18   15.48    1.60
   1  -1 -20   69.52    2.78
   1  -1 -19   77.01    3.42
   1  -1 -19   79.10    3.53
   1  -1 -18   39.47    2.80
   1  -1 -18   35.27    2.98
   1  -1 -17   60.38    4.22
   1  -1 -17   72.05    4.19
   1  -1 -16   21.73    2.29
   1  -1 -16   24.57    3.47
   1  -1 -16   24.18    3.84
   1  -1 -16   20.46    1.06
   1  -1 -16   18.88    1.04
   1  -1 -15    1.87    1.23
   1  -1 -15    1.90    2.77
   1  -1 -15    1.94    0.66
   1  -1 -15    1.84    1.21
   1  -1 -15    1.58    1.36
   1  -1 -14  244.12    8.69
   1  -1 -14  292.00    6.56
   1  -1 -14  271.95    3.27
   1  -1 -14  281.08    7.22
   1  -1 -14  308.99    9.88
   1  -1 -14  263.75    8.54
   1  -1 -14  284.50    6.30
   1  -1 -13  130.92    4.09
   1  -1 -13  128.78    2.09
   1  -1 -13  123.76    4.51
   1  -1 -13  131.62    7.18
   1  -1 -12  309.71    5.91
   1  -1 -12  260.88    3.09
   1  -1 -12  307.74    3.09
   1  -1 -12  319.29   10.59
   1  -1 -12  277.72    8.72
   1  -1 -12  316.08    6.68
   1  -1 -11  192.50    4.37
   1  -1 -11  201.31    7.62
   1  -1 -11  197.77    4.82
   1  -1 -11  190.43    8.55
   1  -1 -10  555.38   12.24
   1  -1 -10  548.41    4.37
   1  -1  -9  214.79    7.70
   1  -1  -9  222.36    4.84
   1  -1  -9  239.08    4.27
   1  -1  -9  239.09    2.26
   1  -1  -9  236.35    2.60
   1  -1  -8  407.25    4.78
   1  -1  -8  376.29    3.81
   1  -1  -8  402.75    5.50
   1  -1  -8  383.87    5.84
   1  -1  -8  436.40    5.21
   1  -1  -8  419.93    3.39
   1  -1  -7 1177.67    8.12
   1  -1  -7 1207.62   11.01
  -1  -1   7 1069.43    8.01
   1  -1  -7 1232.52    8.93
   1  -1  -7 1189.62   10.08
   1  -1  -7 1126.33    7.55
  -1  -1   7 1133.81    6.94
   1  -1  -7 1224.03    6.61
   1  -1  -6 3929.48   19.07
   1  -1  -6 4053.55   23.05
  -1  -1   6 3774.93   20.53
   1  -1  -6 3913.13   19.17
   1  -1  -6 4140.14   20.37
   1  -1  -6 4159.94   21.74
  -1  -1   6 3816.12   17.77
   1  -1  -6 4169.29   17.66
   1  -1  -5  293.91    3.68
   1  -1  -5  290.10    4.62
   1  -1  -5  284.93    4.47
   1  -1  -5  291.80    2.36
   1  -1  -4  665.97    6.42
   1  -1  -4  660.69    6.57
   1  -1  -4  642.00    4.05
   1  -1  -4  632.92    3.69
   1  -1  -3 2738.76   15.03
  -1  -1   3 2743.44   12.10
   1  -1  -3 2698.01   15.06
  -1  -1   3 2586.36   11.34
   1  -1  -3 2717.18   12.11
   1  -1  -3 2745.01   11.76
  -1  -1   3 2771.57   12.63
  -1  -1   3 2644.14   11.18
  -1  -1   2 3107.88   13.90
   1  -1  -2 3129.52   13.02
  -1  -1   1 2224.29   10.73
   1  -1  -1 2231.25    9.67
  -1  -1   0  431.53    2.50
  -1  -1   0  434.65    3.40
   1  -1   0  436.53    2.34
   1  -1   0  429.84    2.24
  -1  -1  -1  461.65    2.74
  -1  -1  -1  497.61    3.78
  -1  -1  -1  497.20    3.98
   1  -1   1  468.21    2.29
   1  -1   1  460.37    2.22
  -1  -1  -1  455.47    2.58
  -1  -1  -2 1903.01   10.14
  -1  -1  -2 1923.58    8.65
  -1  -1  -3 2986.10   13.14
  -1  -1  -3 3021.10   13.37
  -1  -1  -4   87.65    1.18
  -1  -1  -4   84.49    0.68
  -1  -1  -4   86.27    1.92
  -1  -1  -4   88.41    1.66
  -1  -1  -5  297.10    3.11
  -1  -1  -5  305.96    3.76
   1  -1   5  243.19    2.47
  -1  -1  -5  310.96    4.58
  -1  -1  -5  297.23    2.33
  -1  -1  -5  262.04    1.59
  -1  -1  -5  297.19    4.43
  -1  -1  -6    5.79    0.99
  -1  -1  -6    4.42    2.19
   1  -1   6    7.99    0.46
  -1  -1  -6    4.93    0.58
  -1  -1  -6    4.64    0.33
  -1  -1  -6    6.11    0.38
  -1  -1  -6    4.86    0.54
  -1  -1  -6    4.23    1.11
  -1  -1  -7  219.96    3.73
  -1  -1  -7  212.18    3.38
  -1  -1  -7  222.42    4.41
  -1  -1  -7  221.07    1.77
  -1  -1  -7  222.31    2.23
  -1  -1  -8  130.81    2.91
  -1  -1  -8  123.24    3.06
  -1  -1  -8  123.06    5.08
  -1  -1  -8  124.92    1.72
  -1  -1  -9   85.65    4.35
  -1  -1  -9   82.87    3.16
  -1  -1  -9   75.37    2.63
  -1  -1  -9   84.29    2.64
  -1  -1  -9   85.43    2.55
  -1  -1  -9   84.27    2.77
  -1  -1  -9   82.03    1.22
  -1  -1  -9   84.57    1.52
  -1  -1 -10  333.43    5.80
  -1  -1 -10  313.60    8.02
  -1  -1 -10  295.28    9.66
  -1  -1 -10  319.78    5.57
  -1  -1 -10  314.98    5.66
  -1  -1 -10  305.11    3.11
  -1  -1 -11  326.23   10.29
  -1  -1 -11  329.36    5.63
  -1  -1 -11  298.67    6.12
  -1  -1 -11  282.92    7.71
  -1  -1 -11  301.02    5.81
  -1  -1 -12   63.30    4.06
  -1  -1 -12   77.45    5.66
  -1  -1 -12   68.18    3.25
  -1  -1 -12   73.77    3.12
  -1  -1 -12   69.96    1.53
  -1  -1 -13   30.68    2.45
  -1  -1 -13   37.54    4.59
  -1  -1 -13   31.65    2.30
  -1  -1 -13   32.10    1.17
  -1  -1 -13   26.87    3.81
  -1  -1 -14  192.10    5.34
  -1  -1 -14  182.46    2.76
  -1  -1 -14  189.60    2.79
  -1  -1 -14  198.69    7.79
  -1  -1 -14  192.83    5.40
  -1  -1 -15   86.94    1.95
  -1  -1 -15   91.62    2.03
  -1  -1 -15   94.55    4.04
  -1  -1 -15   88.69    5.41
  -1  -1 -16    4.21    1.41
  -1  -1 -16    5.09    1.64
  -1  -1 -16    4.57    0.76
  -1  -1 -17   87.56    3.59
  -1  -1 -17   85.57    1.90
  -1  -1 -17   90.75    4.54
  -1  -1 -18   23.69    1.95
  -1  -1 -18   25.94    2.34
  -1  -1 -18   25.47    1.07
  -1  -1 -18   25.14    2.53
  -1  -1 -19   16.63    1.88
  -1  -1 -20   23.21    1.65
   1   1 -20   91.04    2.94
   1   1 -19   72.04    1.83
   1   1 -19   68.90    1.59
   1   1 -18   36.60    1.48
   1   1 -18   38.29    2.62
   1   1 -18   35.79    1.35
   1   1 -17   66.82    3.56
   1   1 -16   18.42    1.18
   1   1 -16   16.36    1.18
   1   1 -15    1.15    0.76
   1   1 -15    0.40    1.70
   1   1 -15    0.86    0.75
   1   1 -14  232.86    3.39
   1   1 -14  229.89    3.54
   1   1 -13  118.94    4.28
   1   1 -13  105.22    6.29
   1   1 -13  116.94    4.87
   1   1 -13  112.12    4.56
   1   1 -13  113.89    2.37
   1   1 -13  118.03    2.33
   1   1 -12  258.01    5.95
   1   1 -12  250.66    3.86
   1   1 -12  264.98    6.60
   1   1 -12  260.31    3.41
   1   1 -12  259.32    3.27
   1   1 -12  273.77    6.89
   1   1 -12  253.26    8.72
   1   1 -11  249.01    5.52
   1   1 -11  244.41    6.25
   1   1 -11  227.76    7.84
   1   1 -11  253.79    5.99
   1   1 -11  227.65    5.84
   1   1 -11  240.18    2.98
   1   1 -11  243.15    3.11
   1   1 -10  583.89   10.98
   1   1 -10  570.28    8.01
   1   1 -10  582.55    5.40
   1   1 -10  574.43    9.22
   1   1 -10  569.89   12.00
   1   1 -10  547.63    8.45
   1   1 -10  604.45    8.76
   1   1 -10  573.68    4.64
   1   1 -10  567.71    4.75
   1   1  -9  238.29    4.82
   1   1  -9  239.98    6.69
   1   1  -9  234.34    2.83
   1   1  -9  234.37    3.09
   1   1  -9  231.59    5.61
   1   1  -9  246.09    5.22
   1   1  -9  218.61    2.54
   1   1  -9  223.43    2.81
   1   1  -8  420.84    8.30
   1   1  -8  432.38    6.19
   1   1  -8  447.45    3.79
   1   1  -8  424.92    9.56
   1   1  -8  428.41    6.76
   1   1  -8  427.86    3.82
   1   1  -8  435.71    3.54
   1   1  -8  437.57    3.60
   1   1  -7 1186.58   13.61
   1   1  -7 1194.01    7.09
   1   1  -7 1265.40    7.46
   1   1  -7 1207.39   11.78
   1   1  -7 1287.65   15.88
   1   1  -7 1273.95   11.01
   1   1  -7 1183.34   11.17
   1   1  -7 1211.04    6.75
   1   1  -7 1232.34    6.85
   1   1  -7 1212.17    7.19
   1   1  -6 4220.06   23.05
   1   1  -6 4248.10   19.06
   1   1  -6 4362.05   19.42
   1   1  -6 4356.98   30.87
   1   1  -6 4254.61   24.77
   1   1  -6 4203.49   23.99
   1   1  -6 4219.04   19.12
   1   1  -6 4274.51   18.74
   1   1  -5  362.18    6.15
   1   1  -5  375.51    4.66
   1   1  -5  375.74    2.92
   1   1  -5  392.34    3.06
   1   1  -5  369.72    7.45
   1   1  -5  390.97    5.25
   1   1  -5  407.69    5.01
   1   1  -5  393.50    5.26
   1   1  -5  383.76    3.04
   1   1  -5  389.55    2.80
   1   1  -5  373.21    2.76
   1   1  -4  646.67    5.92
   1   1  -4  696.37    6.26
   1   1  -4  655.07    6.43
   1   1  -4  681.70    7.83
   1   1  -4  648.66    6.88
   1   1  -4  661.95    5.93
   1   1  -4  630.25    3.88
   1   1  -4  633.54    3.95
   1   1  -4  710.12    6.44
   1   1  -4  676.00    9.53
   1   1  -4  664.16    3.56
   1   1  -4  662.36    3.83
   1   1  -4  659.52    4.06
   1   1  -4  653.98    3.85
   1   1  -3 2842.28   14.88
   1   1  -3 2939.16   17.57
   1   1  -3 2892.54   16.69
   1   1  -3 2869.56   12.53
   1   1  -3 2861.17   12.65
   1   1  -3 2867.40   15.13
   1   1  -3 2890.97   20.95
   1   1  -3 2872.86   12.23
   1   1  -3 2887.38   12.51
   1   1  -3 2876.89   12.56
   1   1  -3 2837.03   12.71
   1   1  -2 3218.49   15.45
   1   1  -2 3193.77   17.10
   1   1  -2 3213.14   13.57
   1   1  -2 3205.18   13.75
   1   1  -2 3162.83   20.95
   1   1  -2 3240.12   15.51
   1   1  -2 3140.54   13.13
   1   1  -2 3285.97   13.70
   1   1  -2 3208.15   13.79
   1   1  -1 2326.39   11.25
   1   1  -1 2348.62   12.59
   1   1  -1 2321.97    9.79
   1   1  -1 2326.53    9.81
  -1   1   1 2275.35    9.46
   1   1  -1 2339.07   10.04
   1   1  -1 2333.00   10.01
   1   1  -1 2289.88   11.34
  -1   1   1 2301.97   12.05
   1   1   0  412.51    3.64
  -1   1   0  406.45    2.16
  -1   1  -1  432.07    2.59
  -1   1  -1  429.24    3.73
  -1   1  -1  428.68    5.57
  -1   1  -1  420.82    3.74
  -1   1  -1  428.33    2.43
  -1   1  -1  422.84    2.72
  -1   1  -2 1899.23   10.67
  -1   1  -2 1940.54   11.35
  -1   1  -2 1930.99    8.60
  -1   1  -2 1927.81    8.85
  -1   1  -2 1909.31   10.74
  -1   1  -2 1921.28   14.48
  -1   1  -2 1874.17    8.63
  -1   1  -2 1941.21    8.43
  -1   1  -2 1972.89    8.71
  -1   1  -2 1938.09    8.67
  -1   1  -2 1926.13    8.87
  -1   1  -3 2937.28   16.13
  -1   1  -3 2936.15   15.53
  -1   1  -3 2964.47   15.61
  -1   1  -3 2891.71   12.78
  -1   1  -3 2920.01   13.18
  -1   1  -3 2955.06   15.74
  -1   1  -3 2879.45   20.36
  -1   1  -3 2922.26   12.81
  -1   1  -3 2923.97   12.47
  -1   1  -3 2885.50   12.84
  -1   1  -3 2939.14   12.96
  -1   1  -3 2942.61   12.77
  -1   1  -4  161.00    2.92
  -1   1  -4  168.27    1.95
  -1   1  -4  164.77    1.68
  -1   1  -4  151.78    4.57
  -1   1  -4  152.10    2.97
  -1   1  -4  159.29    3.03
  -1   1  -4  159.59    2.93
  -1   1  -4  170.12    3.11
  -1   1  -4  163.88    1.73
  -1   1  -4  160.75    1.67
  -1   1  -4  162.77    1.62
  -1   1  -5  278.79    4.09
  -1   1  -5  275.76    2.42
  -1   1  -5  260.07    2.65
  -1   1  -5  285.09    6.43
  -1   1  -5  298.01    4.56
  -1   1  -5  268.72    4.31
  -1   1  -5  293.38    4.37
  -1   1  -5  274.09    4.20
  -1   1  -5  268.66    2.34
  -1   1  -5  272.77    2.29
  -1   1  -5  263.25    2.36
  -1   1  -6   14.08    0.86
  -1   1  -6   14.44    0.84
  -1   1  -6    9.83    1.51
  -1   1  -6   10.24    2.38
  -1   1  -6   12.07    1.36
  -1   1  -6   12.51    1.39
  -1   1  -6   13.44    0.76
  -1   1  -6   12.26    0.65
  -1   1  -6   12.71    0.70
  -1   1  -7  163.35    3.68
  -1   1  -7  175.08    2.49
  -1   1  -7  168.52    2.13
  -1   1  -7  167.63    5.76
  -1   1  -7  172.87    4.24
  -1   1  -7  175.09    3.98
  -1   1  -7  169.19    3.93
  -1   1  -7  167.62    2.01
  -1   1  -7  166.29    2.03
  -1   1  -7  170.91    2.14
  -1   1  -8  105.20    1.86
  -1   1  -8  109.85    2.13
  -1   1  -8  111.78    3.22
  -1   1  -8  108.47    1.74
  -1   1  -8  112.29    1.73
  -1   1  -8  104.83    1.85
  -1   1  -9   70.99    1.84
  -1   1  -9   67.48    1.61
  -1   1  -9   71.57    3.26
  -1   1  -9   66.80    4.05
  -1   1  -9   70.60    3.05
  -1   1  -9   71.43    2.98
  -1   1  -9   70.70    2.79
  -1   1 -10  348.28    6.41
  -1   1 -10  339.77    4.23
  -1   1 -10  344.17    6.74
  -1   1 -10  356.80    7.11
  -1   1 -10  344.52    3.50
  -1   1 -10  339.83    3.62
  -1   1 -10  357.81    3.89
  -1   1 -10  307.58    8.89
  -1   1 -10  322.96    6.86
  -1   1 -11  335.96    6.66
  -1   1 -11  336.61    7.09
  -1   1 -11  336.91    7.20
  -1   1 -11  321.96    3.84
  -1   1 -11  337.86    3.65
  -1   1 -11  323.45    3.75
  -1   1 -11  322.48    9.72
  -1   1 -11  338.73    7.34
  -1   1 -12   78.54    3.52
  -1   1 -12   79.25    3.79
  -1   1 -12   78.69    3.76
  -1   1 -12   76.12    1.90
  -1   1 -12   77.29    1.85
  -1   1 -12   79.86    4.00
  -1   1 -13   36.85    2.66
  -1   1 -13   37.04    2.90
  -1   1 -13   38.34    2.95
  -1   1 -13   37.65    1.46
  -1   1 -13   35.81    1.46
  -1   1 -13   35.74    3.00
  -1   1 -14  183.35    5.97
  -1   1 -14  186.75    3.10
  -1   1 -14  187.21    3.24
  -1   1 -14  188.87    5.68
  -1   1 -15   91.28    4.32
  -1   1 -15   95.08    2.28
  -1   1 -15   92.45    2.33
  -1   1 -16   10.27    1.01
  -1   1 -16    9.27    1.00
  -1   1 -17   93.32    4.04
  -1   1 -18   32.06    2.45
  -1   1 -18   30.68    1.30
  -1   1 -18   28.88    1.31
  -1   1 -19   14.42    0.89
  -1   1 -19   14.91    1.68
  -1   1 -20   24.26    1.64
  -1   3  19    8.66    0.88
  -1   3  19   10.80    0.68
  -1   3  18   37.21    1.92
  -1   3  18   43.09    1.39
  -1   3  17   16.66    1.78
  -1   3  17   18.28    1.15
   1   3 -17   19.11    1.22
  -1   3  16    1.99    1.49
   1   3 -16    1.12    1.24
   1   3 -16    1.10    0.85
  -1   3  16    1.51    0.87
   1   3 -15  198.53    5.28
   1   3 -14  130.24    3.27
   1   3 -14  137.65    3.11
   1   3 -13  133.27    3.34
   1   3 -13  139.93    4.74
   1   3 -13  142.24    8.12
   1   3 -13  134.83    3.13
   1   3 -12   24.19    1.69
   1   3 -12   23.35    4.30
   1   3 -12   22.38    2.25
   1   3 -12   26.40    1.57
   1   3 -11    6.80    1.17
   1   3 -11    6.41    1.69
   1   3 -11    3.96    3.21
   1   3 -11    5.23    1.05
   1   3 -10   86.32    2.56
   1   3 -10   81.47    3.53
   1   3 -10   89.54    6.49
   1   3 -10   83.10    2.38
   1   3  -9   10.60    1.16
   1   3  -9   10.53    1.03
   1   3  -9   10.12    1.67
   1   3  -9   10.24    3.50
   1   3  -9   10.88    1.10
   1   3  -8  352.33    4.67
   1   3  -8  342.80    3.95
   1   3  -8  345.96    6.52
   1   3  -8  337.71   10.88
   1   3  -8  332.19    4.37
   1   3  -7   73.59    2.05
   1   3  -7   70.06    1.77
   1   3  -7   70.71    2.92
   1   3  -7   73.89    5.52
   1   3  -7   70.62    1.96
   1   3  -6   73.70    3.02
   1   3  -6   74.04    1.90
   1   3  -6   76.14    5.16
   1   3  -6   74.30    1.53
   1   3  -6   76.16    1.97
   1   3  -5   54.22    2.54
   1   3  -5   56.72    1.47
   1   3  -5   59.68    1.35
   1   3  -5   56.49    1.72
   1   3  -4  916.78    5.80
   1   3  -4  895.81    6.61
   1   3  -4  906.14    6.00
   1   3  -4  927.21   15.44
   1   3  -3   38.10    1.09
   1   3  -3   39.32    1.29
   1   3  -2   63.55    1.49
  -1   3   2   63.32    1.27
   1   3  -2   62.55    1.23
   1   3  -2   61.95    4.11
   1   3  -2   58.00    2.21
   1   3  -1  617.95    4.01
   1   3  -1  661.75    4.87
  -1   3   1  596.32    4.49
   1   3  -1  649.80   11.21
   1   3  -1  618.18    6.86
  -1   3   1  599.25    7.21
  -1   3   0  220.38    2.11
  -1   3   0  225.76    2.59
  -1   3   0  224.39    5.81
   1   3   0  226.13    6.30
   1   3   0  210.86    2.31
  -1   3   0  217.02    4.15
   1   3   0  219.33    3.93
  -1   3  -1  369.02    3.49
  -1   3  -1  362.34    2.91
  -1   3  -1  365.96    7.95
   1   3   1  293.56    6.76
   1   3   1  309.62    4.68
  -1   3  -2  689.03    4.68
  -1   3  -2  691.57    5.28
  -1   3  -2  689.81   11.74
  -1   3  -3  640.99    4.65
  -1   3  -3  638.55    5.26
  -1   3  -4    5.72    0.73
  -1   3  -4    5.14    0.79
  -1   3  -4    4.71    2.51
  -1   3  -4    4.65    0.72
  -1   3  -4    5.86    1.26
  -1   3  -5   15.82    1.69
  -1   3  -5   17.55    0.99
  -1   3  -5   18.08    3.14
  -1   3  -5   18.40    0.91
  -1   3  -5   16.66    1.01
  -1   3  -5   18.16    1.15
  -1   3  -6   58.91    1.86
  -1   3  -6   60.10    4.69
  -1   3  -6   57.04    2.81
  -1   3  -6   56.50    1.63
  -1   3  -6   56.73    1.83
  -1   3  -7  254.67    3.30
  -1   3  -7  247.92    3.80
  -1   3  -7  262.32    3.60
  -1   3  -7  256.45    9.06
  -1   3  -7  258.40    5.56
  -1   3  -7  246.41    5.83
  -1   3  -7  246.58    3.71
  -1   3  -7  256.20    3.49
  -1   3  -8  129.22    2.93
  -1   3  -8  130.40    2.53
  -1   3  -8  135.32    4.28
  -1   3  -8  130.21    2.66
  -1   3  -8  123.59    6.79
  -1   3  -8  119.81    2.68
  -1   3  -9  200.61    3.77
  -1   3  -9  202.15    3.25
  -1   3  -9  209.60    3.42
  -1   3  -9  201.48    5.35
  -1   3  -9  189.37    8.40
  -1   3  -9  194.91    3.51
  -1   3 -10   31.63    1.49
  -1   3 -10   29.21    1.72
  -1   3 -10   30.86    1.55
  -1   3 -10   29.28    2.49
  -1   3 -10   32.15    4.50
  -1   3 -10   28.21    1.55
  -1   3 -11   89.03    2.32
  -1   3 -11   83.34    2.68
  -1   3 -11   84.61    6.47
  -1   3 -11   86.29    2.37
  -1   3 -11   77.38    3.66
  -1   3 -11   77.49    2.39
  -1   3 -12   28.45    1.79
  -1   3 -12   27.89    2.51
  -1   3 -12   31.54    1.63
  -1   3 -12   31.52    4.76
  -1   3 -12   27.62    1.60
  -1   3 -13   48.80    2.21
  -1   3 -13   49.88    2.03
  -1   3 -13   51.34    1.94
  -1   3 -13   51.13    3.11
  -1   3 -14   44.40    1.92
  -1   3 -15   17.05    1.97
  -1   3 -15   15.89    1.33
  -1   3 -16   30.43    1.54
   1   3  16   32.10    1.48
   1   3  17   66.20    1.84
   1   3  17   60.16    2.64
   1   3  18   20.68    1.01
   1   3  18   17.78    1.42
  -1   5  15   10.96    0.97
  -1   5  14   24.20    1.49
   1   5 -13   39.88    1.62
  -1   5  13   37.16    1.98
  -1   5  12    9.86    0.95
  -1   5  12    9.14    1.45
   1   5 -12   11.81    1.20
  -1   5  11    1.61    0.76
   1   5 -11    2.09    1.00
  -1   5  11    1.90    1.28
  -1   5  10   43.86    2.50
   1   5  -9    9.41    1.24
   1   5  -9   11.23    3.37
   1   5  -8   82.41    2.59
   1   5  -8   72.53    5.57
   1   5  -7   87.27    2.68
   1   5  -6   11.33    1.28
   1   5  -6    6.80    2.93
   1   5  -5  473.00    4.58
   1   5  -5  481.52    6.02
   1   5  -4   84.04    2.00
   1   5  -4   83.56    2.52
   1   5  -3   97.10    2.09
   1   5  -3   88.76    2.48
   1   5  -2  171.75    2.77
   1   5  -2  161.16    3.21
   1   5  -1  177.31    2.79
   1   5  -1  166.85    3.15
  -1   5   0  315.09    3.73
   1   5   0  330.32    3.86
  -1   5  -1   45.17    1.56
  -1   5  -1   47.27    1.80
  -1   5  -2  297.90    3.56
  -1   5  -2  287.61    4.35
  -1   5  -3   28.63    1.34
  -1   5  -3   25.63    1.52
  -1   5  -4  201.94    2.94
  -1   5  -4  203.36    5.49
  -1   5  -4  204.41    3.85
  -1   5  -5   48.32    2.03
  -1   5  -6  122.64    3.12
  -1   5  -7  102.01    2.90
  -1   5  -8   68.48    2.42
  -1   5  -9  172.91    3.62
   1   5   9  140.62    2.83
   1   5  10   47.30    1.70
  -1   5 -11   32.99    1.71
   1   5  11   28.72    2.08
   1   5  11   30.32    1.40
   1   5  12   25.08    1.91
   1   5  12   25.94    1.25
   1   5  13    1.72    1.10
   1   5  13    1.08    0.68
   1   5  14    9.03    1.10
   1   5  14    9.94    0.77
   2  -6 -11   54.23    1.06
   2  -6 -10   22.54    0.83
   2  -6 -10   21.65    2.16
   2  -6  -9    9.42    0.65
   2  -6  -9    9.15    1.93
   2  -6  -8   12.59    0.76
   2  -6  -8   11.86    0.76
   2  -6  -7    2.64    1.80
   2  -6  -7    4.84    0.64
   2  -6  -7    4.27    0.60
   2  -6  -6   24.96    0.98
   2  -6  -6   22.66    2.74
   2  -6  -5   24.45    2.86
   2  -6  -5   25.42    2.61
   2  -6  -4    0.34    1.66
   2  -6  -4    1.00    1.54
   2  -6  -3  171.04    5.51
   2  -6  -2   64.80    3.51
   2  -6  -1   55.62    3.18
  -2  -6   0   37.46    2.88
  -2  -6  -1   80.51    3.58
  -2  -6  -1   82.51    3.98
  -2  -6  -1   74.68    3.66
  -2  -6  -2   29.16    2.44
  -2  -6  -2   28.93    2.52
  -2  -6  -2   27.12    2.75
  -2  -6  -3   50.07    3.31
  -2  -6  -3   55.04    3.23
  -2  -6  -3   53.32    3.47
  -2  -6  -3   50.41    3.02
  -2  -6  -4   20.63    0.99
  -2  -6  -4   17.68    2.33
  -2  -6  -4   22.63    2.37
  -2  -6  -4   21.80    2.63
  -2  -6  -4   23.22    2.27
  -2  -6  -5    8.80    0.77
  -2  -6  -5    8.22    1.99
  -2  -6  -5   10.19    1.90
  -2  -6  -5    9.19    1.74
  -2  -6  -6    4.86    0.67
  -2  -6  -6    5.12    1.76
  -2  -6  -7   16.46    0.90
  -2  -6  -7   15.13    2.13
  -2  -6  -8    2.42    0.60
  -2  -6  -8    1.72    1.47
  -2  -6  -9   63.55    1.37
  -2  -6  -9   59.92    1.19
  -2  -6  -9   59.21    3.07
  -2  -6 -10   20.82    0.78
  -2  -6 -10   20.66    0.70
  -2  -6 -10   21.72    1.79
   2  -4 -17   17.04    1.30
   2  -4 -17   12.54    1.71
   2  -4 -16    2.60    2.34
   2  -4 -16    3.29    1.99
   2  -4 -15   94.57    5.72
   2  -4 -14    3.80    0.75
   2  -4 -14    3.11    0.68
   2  -4 -14    2.17    2.03
   2  -4 -13   32.48    1.28
   2  -4 -13   32.22    1.40
   2  -4 -12   51.47    4.01
   2  -4 -12   55.77    1.87
   2  -4 -12   54.09    1.56
   2  -4 -11  215.90    7.19
   2  -4 -11  218.97    3.08
   2  -4 -11  218.12    3.58
   2  -4 -10  276.24    7.91
   2  -4 -10  292.78    4.18
   2  -4  -9  211.72    5.03
   2  -4  -9  215.99    6.96
   2  -4  -9  214.93    3.56
   2  -4  -8   74.55    2.09
   2  -4  -8   85.93    3.91
   2  -4  -8   84.31    4.85
   2  -4  -8   84.78    4.46
   2  -4  -8   76.46    3.12
   2  -4  -8   73.29    4.21
   2  -4  -7   39.33    1.55
   2  -4  -7   44.05    3.70
   2  -4  -7   44.52    2.91
   2  -4  -7   40.06    2.34
   2  -4  -7   39.11    3.20
   2  -4  -6   56.26    1.78
   2  -4  -6   58.44    3.94
   2  -4  -6   57.78    2.78
   2  -4  -6   57.99    3.65
   2  -4  -5   68.52    1.83
   2  -4  -5   64.02    3.91
   2  -4  -5   74.87    3.07
   2  -4  -5   66.91    3.73
   2  -4  -4  293.53    3.68
   2  -4  -4  306.03    6.09
   2  -4  -4  301.35    6.28
   2  -4  -4  301.95    7.30
   2  -4  -3  235.41    3.17
   2  -4  -3  255.66    6.64
   2  -4  -3  251.00    5.48
   2  -4  -3  242.24    5.48
   2  -4  -3  244.73    6.31
   2  -4  -2   47.73    1.41
   2  -4  -2   49.09    2.89
   2  -4  -2   51.04    2.64
   2  -4  -2   49.55    3.09
   2  -4  -2   51.10    2.55
  -2  -4   2   53.23    2.27
   2  -4  -1   12.35    0.80
   2  -4  -1   12.05    1.74
   2  -4  -1   13.57    1.58
   2  -4  -1   13.52    1.97
   2  -4  -1   14.36    1.49
  -2  -4   1   19.23    1.50
  -2  -4   1   18.68    2.55
  -2  -4   0    7.75    0.69
  -2  -4   0    8.36    1.33
   2  -4   0   12.66    1.52
   2  -4   0   13.69    1.89
  -2  -4   0    7.67    1.13
   2  -4   0   13.20    1.40
  -2  -4  -1   59.58    1.51
   2  -4   1   66.38    2.70
  -2  -4  -1   67.34    2.69
  -2  -4  -1   68.44    2.91
   2  -4   1   65.54    2.70
  -2  -4  -2   64.38    1.61
  -2  -4  -2   67.66    2.74
   2  -4   2   68.48    2.66
  -2  -4  -2   70.03    3.04
  -2  -4  -3  326.07    3.75
   2  -4   3  307.17    5.46
  -2  -4  -4  343.91    6.24
  -2  -4  -4  339.08    7.98
  -2  -4  -5  118.35    5.05
  -2  -4  -5  116.07    2.32
  -2  -4  -5  122.61    4.99
  -2  -4  -6  125.14    5.41
  -2  -4  -6  122.52    2.48
  -2  -4  -6  124.42    5.19
  -2  -4  -7  110.53    5.10
  -2  -4  -7  115.13    5.40
  -2  -4  -8   99.88    2.42
  -2  -4  -8   99.15    4.91
  -2  -4  -8  104.38    5.26
  -2  -4  -9   31.13    1.48
  -2  -4  -9   30.59    3.03
  -2  -4  -9   29.33    2.78
  -2  -4 -10  122.82    2.66
  -2  -4 -10  125.36    5.47
  -2  -4 -10  114.56    4.89
  -2  -4 -11  124.45    5.02
  -2  -4 -11  131.36    2.74
  -2  -4 -12   53.84    1.77
  -2  -4 -12   57.74    6.10
  -2  -4 -12   63.18    2.95
  -2  -4 -13   14.33    2.69
  -2  -4 -13   20.59    4.22
  -2  -4 -13   18.42    1.74
  -2  -4 -14   35.19    3.22
  -2  -4 -14   40.54    3.75
  -2  -4 -14   36.52    1.29
  -2  -4 -14   38.40    1.03
  -2  -4 -15   34.08    2.64
  -2  -4 -15   39.34    2.88
  -2  -4 -16   62.76    2.28
   2  -2 -20   17.74    1.51
   2  -2 -19  148.88    4.57
   2  -2 -19  150.74    4.30
   2  -2 -18   56.04    3.77
   2  -2 -18   72.49    3.55
   2  -2 -17    3.78    2.59
   2  -2 -17    2.45    1.28
   2  -2 -17    3.69    2.91
   2  -2 -16   15.11    4.07
   2  -2 -16   12.04    1.88
   2  -2 -15  134.34    7.63
   2  -2 -14   13.54    0.97
   2  -2 -14   14.23    1.86
   2  -2 -13   94.48    2.14
   2  -2 -13  104.57    1.83
   2  -2 -13   89.92    1.93
   2  -2 -13  103.28    3.95
   2  -2 -12   25.83    1.87
   2  -2 -12   25.15    3.90
   2  -2 -12   24.79    1.20
   2  -2 -12   23.10    1.04
   2  -2 -11   70.38    5.68
   2  -2 -11   73.76    3.84
   2  -2 -11   76.65    2.88
   2  -2 -11   73.36    1.57
   2  -2 -11   78.83    1.88
   2  -2 -10   35.39    2.62
   2  -2 -10   37.93    1.11
   2  -2 -10   37.79    1.31
   2  -2  -9   15.61    1.83
   2  -2  -9   17.03    1.61
   2  -2  -9   15.44    1.12
   2  -2  -8   72.06    1.63
   2  -2  -8   69.09    3.16
   2  -2  -8   74.05    3.10
   2  -2  -8   68.74    2.18
   2  -2  -8   70.69    2.57
   2  -2  -7  124.05    1.96
   2  -2  -7  126.07    4.01
   2  -2  -7  130.27    3.72
   2  -2  -7  131.88    4.28
   2  -2  -7  127.18    3.29
   2  -2  -6  243.99    2.67
   2  -2  -6  259.80    5.56
   2  -2  -6  258.70    4.53
   2  -2  -5   92.88    3.26
   2  -2  -4 1074.44    9.96
   2  -2  -4 1049.64    9.87
  -2  -2   4 1020.15    6.90
  -2  -2   4  995.78    8.20
  -2  -2   4  985.50    5.11
   2  -2  -4 1019.23    5.83
  -2  -2   3  277.76    3.34
  -2  -2   3  274.05    2.22
  -2  -2   3  262.37    4.54
   2  -2  -3  296.85    2.78
   2  -2  -3  297.34    2.47
  -2  -2   2  720.23    4.21
  -2  -2   2  723.49    5.88
   2  -2  -2  714.42    4.22
  -2  -2   1  575.37    5.23
   2  -2  -1  577.49    3.82
   2  -2  -1  587.14    3.55
  -2  -2   0  235.61    2.18
  -2  -2   0  235.95    3.26
   2  -2   0  218.41    1.95
  -2  -2   0  235.51    2.01
   2  -2   0  222.40    1.78
  -2  -2  -1  333.19    2.85
  -2  -2  -1  334.90    4.14
  -2  -2  -1  338.72    4.09
   2  -2   1  357.38    2.39
  -2  -2  -1  328.86    2.62
   2  -2   1  354.92    2.21
  -2  -2  -2  336.69    4.17
  -2  -2  -2  340.12    4.37
  -2  -2  -2  329.40    2.72
  -2  -2  -2  338.78    2.95
  -2  -2  -3  521.30    5.73
  -2  -2  -3  517.18    3.69
  -2  -2  -3  514.72    3.90
  -2  -2  -4  314.66    4.19
  -2  -2  -4  320.08    4.70
  -2  -2  -4  297.48    2.77
  -2  -2  -4  298.72    3.00
  -2  -2  -5  844.24    5.50
  -2  -2  -5  872.89    8.42
  -2  -2  -6   25.59    2.06
  -2  -2  -6   24.23    1.70
  -2  -2  -6   22.50    0.91
  -2  -2  -6   23.79    1.92
  -2  -2  -7  146.75    4.39
  -2  -2  -7  138.99    4.18
  -2  -2  -8  354.87    7.10
  -2  -2  -8  348.23    3.51
  -2  -2  -8  352.04    6.93
  -2  -2  -9   28.57    2.60
  -2  -2  -9   27.70    1.99
  -2  -2  -9   28.46    2.30
  -2  -2 -10   57.07    1.54
  -2  -2 -10   52.93    2.73
  -2  -2 -10   55.37    3.15
  -2  -2 -11  123.93    2.29
  -2  -2 -11  134.96    4.21
  -2  -2 -12  205.93    9.49
  -2  -2 -12  194.09    5.23
  -2  -2 -13  116.33    4.12
  -2  -2 -13  125.95    7.33
  -2  -2 -14   13.67    0.88
  -2  -2 -14   12.23    3.19
  -2  -2 -15    3.42    2.99
  -2  -2 -15    5.15    1.44
  -2  -2 -15    4.49    1.35
  -2  -2 -15    4.39    0.68
  -2  -2 -16   48.66    2.75
  -2  -2 -16   55.02    4.23
  -2  -2 -16   47.00    1.40
  -2  -2 -16   47.68    3.93
  -2  -2 -16   50.11    2.92
  -2  -2 -17   14.05    1.68
  -2  -2 -17   12.96    0.83
  -2  -2 -17   12.99    2.30
  -2  -2 -17   15.49    1.94
  -2  -2 -18   33.61    2.32
  -2  -2 -18   29.80    0.97
  -2  -2 -18   31.64    2.43
  -2  -2 -19   14.33    1.50
  -2  -2 -19   14.07    1.44
   2   0 -21   11.72    1.19
   2   0 -20    0.63    1.08
   2   0 -19   65.66    1.68
   2   0 -19   73.34    3.37
   2   0 -18   11.63    0.95
   2   0 -18   10.16    2.03
   2   0 -17   10.11    0.93
   2   0 -16    1.13    1.46
   2   0 -16    1.84    0.67
   2   0 -16    0.77    2.03
   2   0 -16    1.65    0.70
   2   0 -15  167.49    5.02
   2   0 -15  166.52    2.85
   2   0 -15  164.82    2.68
   2   0 -15  165.69    6.52
   2   0 -14    7.40    2.63
   2   0 -14    6.18    1.46
   2   0 -14    9.57    3.14
   2   0 -14    7.99    1.67
   2   0 -14    8.68    0.83
   2   0 -14    8.48    2.88
   2   0 -13  275.11    6.00
   2   0 -13  254.96    8.46
   2   0 -13  270.40    7.01
   2   0 -13  266.28    3.19
   2   0 -13  278.96    8.45
   2   0 -13  282.44    6.37
   2   0 -12   73.37    4.84
   2   0 -12   68.68    2.93
   2   0 -12   67.35    3.41
   2   0 -12   56.72    4.24
   2   0 -12   67.39    1.50
   2   0 -12   66.70    2.92
   2   0 -12   61.75    4.30
   2   0 -11  543.51    7.58
   2   0 -11  524.78    8.45
   2   0 -11  536.12   11.76
   2   0 -11  547.75    4.31
   2   0 -11  534.21    7.63
   2   0 -10   79.25    4.81
   2   0 -10   69.27    4.65
   2   0 -10   78.44    3.08
   2   0 -10   65.27    3.68
   2   0 -10   81.73    2.73
   2   0 -10   77.23    2.82
   2   0 -10   81.10    1.41
   2   0  -9   10.36    2.67
   2   0  -9   12.60    3.39
   2   0  -9   10.82    1.25
   2   0  -9   10.33    0.74
   2   0  -9   11.71    2.13
   2   0  -9   10.96    1.19
   2   0  -9    9.62    1.25
   2   0  -9   10.90    0.61
   2   0  -8  304.38    3.71
   2   0  -8  351.97    4.98
   2   0  -8  330.67    3.98
   2   0  -8  323.28    8.17
   2   0  -8  327.69    5.04
   2   0  -8  332.36    8.84
   2   0  -8  331.26    2.97
   2   0  -8  326.36    6.93
   2   0  -8  323.09    2.63
   2   0  -8  336.70    2.60
   2   0  -7  212.12    3.58
   2   0  -7  214.82    2.98
   2   0  -7  228.28    3.21
   2   0  -7  219.51    3.41
   2   0  -7  231.02    3.03
   2   0  -7  209.40    2.15
   2   0  -7  216.26    5.33
   2   0  -7  204.81    1.87
   2   0  -7  225.72    2.05
   2   0  -7  225.62    1.87
   2   0  -6   73.23    2.00
   2   0  -6   75.98    1.69
   2   0  -6   73.65    1.71
   2   0  -6   78.40    1.87
   2   0  -6   78.70    2.18
   2   0  -6   81.75    1.66
   2   0  -6   78.85    1.37
   2   0  -6   79.68    1.17
   2   0  -6   80.79    3.26
   2   0  -6   75.72    1.16
   2   0  -6   71.24    1.01
   2   0  -6   77.52    0.96
   2   0  -6   78.56    1.10
   2   0  -5 2620.55   13.77
   2   0  -5 2744.33   14.07
   2   0  -5 2654.73   13.76
   2   0  -5 2660.82   14.18
   2   0  -5 2723.31   12.52
   2   0  -5 2656.31   12.98
   2   0  -5 2745.90   14.97
   2   0  -5 2709.96   11.79
   2   0  -5 2685.84   18.24
   2   0  -5 2647.34   11.69
   2   0  -5 2639.13   11.87
   2   0  -5 2665.25   11.67
   2   0  -5 2662.22   11.40
   2   0  -4   46.95    1.28
   2   0  -4   43.90    1.27
   2   0  -4   41.91    1.12
   2   0  -4   44.55    1.34
  -2   0   4   40.31    1.35
   2   0  -4   42.99    1.02
   2   0  -4   44.81    0.69
   2   0  -4   41.06    2.36
   2   0  -4   43.14    0.71
   2   0  -4   43.89    0.75
   2   0  -4   42.49    0.57
   2   0  -4   42.37    0.70
   2   0  -3 1006.82    5.57
   2   0  -3  999.37    6.20
   2   0  -3 1011.73    4.72
   2   0  -3 1017.02    4.78
   2   0  -3 1000.25    4.40
   2   0  -3 1008.13    4.68
  -2   0   3 1022.92    6.66
   2   0  -2  641.73    3.46
  -2   0   2  643.22    3.41
   2   0  -2  625.79    3.08
   2   0  -2  628.08    2.77
   2   0  -2  639.04    3.06
  -2   0   2  621.77    3.17
  -2   0   2  640.63    4.73
   2   0  -1   62.64    0.72
   2   0  -1   63.79    0.60
  -2   0   0   59.53    0.59
  -2   0   0   65.67    1.06
  -2   0   0   62.58    0.65
   2   0   0   63.00    0.68
   2   0   0   67.02    0.97
  -2   0   0   67.10    0.97
   2   0   0   69.23    0.99
  -2   0  -1  220.70    1.71
  -2   0  -1  225.72    1.76
  -2   0  -1  250.48    2.35
   2   0   1  210.42    1.75
  -2   0  -1  236.70    2.38
  -2   0  -1  238.79    2.29
   2   0   1  230.82    1.37
  -2   0  -1  227.67    1.19
  -2   0  -2  884.15    5.18
  -2   0  -2  886.28    6.69
  -2   0  -2  853.34    3.84
  -2   0  -2  853.28    5.88
   2   0   2  869.96    6.00
  -2   0  -2  895.09    5.19
  -2   0  -2  827.83    3.73
  -2   0  -3   50.38    1.22
  -2   0  -3   51.62    1.84
  -2   0  -3   53.39    1.33
  -2   0  -3   47.81    2.72
  -2   0  -3   52.62    1.00
  -2   0  -3   56.03    0.74
  -2   0  -3   50.44    0.70
  -2   0  -3   50.76    1.18
   2   0   3   49.19    1.64
  -2   0  -3   51.65    0.73
  -2   0  -3   50.88    0.60
  -2   0  -4 7757.91   36.92
   2   0   4 7421.53   33.09
  -2   0  -4 7659.26   31.73
  -2   0  -4 7660.19   34.20
  -2   0  -4 7321.80   38.45
  -2   0  -4 7445.21   32.03
  -2   0  -4 7869.81   31.27
  -2   0  -4 7479.24   38.55
  -2   0  -4 7553.21   33.44
  -2   0  -4 7932.89   31.28
  -2   0  -4 7507.45   30.92
  -2   0  -5  834.67    6.87
  -2   0  -5  856.31    8.83
  -2   0  -5  812.04    5.14
   2   0   5  783.71    5.69
  -2   0  -5  838.94    9.89
  -2   0  -5  800.80    4.43
  -2   0  -5  815.21    9.36
  -2   0  -5  831.84    6.73
  -2   0  -5  820.76    6.81
  -2   0  -5  814.51    4.10
  -2   0  -5  837.81    4.52
  -2   0  -5  780.07    4.39
  -2   0  -5  798.98    3.70
  -2   0  -6  654.31    3.63
  -2   0  -6  699.96    4.19
  -2   0  -6  737.18    7.53
  -2   0  -6  669.45    8.49
  -2   0  -6  734.68    7.03
  -2   0  -6  722.69    6.75
  -2   0  -6  719.73    6.63
  -2   0  -6  709.64    4.13
  -2   0  -6  706.14    4.19
  -2   0  -6  666.93    3.40
  -2   0  -7   82.19    2.42
  -2   0  -7   72.29    0.98
  -2   0  -7   82.63    1.37
  -2   0  -7   87.78    2.68
  -2   0  -7   80.16    3.95
  -2   0  -7   82.38    1.23
  -2   0  -7   71.75    0.89
  -2   0  -7   84.38    1.34
  -2   0  -8  433.45    6.15
  -2   0  -8  435.85    5.87
  -2   0  -8  472.20    6.18
  -2   0  -8  421.93    6.32
  -2   0  -8  438.45    7.98
  -2   0  -8  484.11    8.69
  -2   0  -8  467.74    3.58
  -2   0  -8  406.08    2.88
  -2   0  -8  476.16    3.34
  -2   0  -8  441.81    3.31
  -2   0  -8  419.32    3.38
  -2   0  -9  143.43    3.54
  -2   0  -9  145.26    5.25
  -2   0  -9  132.97    4.78
  -2   0  -9  127.10    3.74
  -2   0  -9  131.84    1.93
  -2   0  -9  130.82    3.42
  -2   0  -9  125.58    1.89
  -2   0  -9  122.94    4.90
  -2   0 -10  113.44    3.31
  -2   0 -10   98.35    3.56
  -2   0 -10  108.31    3.36
  -2   0 -10  109.98    3.55
  -2   0 -10  102.84    1.83
  -2   0 -10  109.63    1.74
  -2   0 -10  109.66    3.31
  -2   0 -10  104.88    4.86
  -2   0 -11   31.51    2.00
  -2   0 -11   31.60    3.40
  -2   0 -11   36.32    2.28
  -2   0 -11   34.06    2.21
  -2   0 -11   35.40    1.13
  -2   0 -11   34.65    1.15
  -2   0 -11   35.49    2.20
  -2   0 -11   28.49    3.05
  -2   0 -12  658.57    9.57
  -2   0 -12  659.51    8.43
  -2   0 -12  709.55   12.20
  -2   0 -12  643.83    9.68
  -2   0 -12  627.10    5.34
  -2   0 -12  652.16    5.31
  -2   0 -12  678.75   12.21
  -2   0 -12  668.04    9.77
  -2   0 -13  342.99    7.22
  -2   0 -13  331.16    7.25
  -2   0 -13  314.73    3.77
  -2   0 -13  334.65    3.81
  -2   0 -13  364.20    7.86
  -2   0 -13  347.30    8.84
  -2   0 -14   76.48    3.67
  -2   0 -14   75.05    3.72
  -2   0 -14   71.71    1.88
  -2   0 -14   77.75    1.93
  -2   0 -14   71.32    4.34
  -2   0 -15    0.09    1.26
  -2   0 -15   -0.21    1.39
  -2   0 -15    1.07    0.66
  -2   0 -15    0.80    0.71
  -2   0 -15    0.44    1.94
  -2   0 -16   70.24    3.57
  -2   0 -16   68.40    3.86
  -2   0 -16   64.99    1.85
  -2   0 -16   67.37    1.86
  -2   0 -16   65.10    3.86
  -2   0 -17  138.60    2.60
  -2   0 -17  143.00    4.75
  -2   0 -18   46.55    2.90
  -2   0 -18   42.48    1.41
  -2   0 -19   31.46    1.12
  -2   0 -19   34.16    2.26
  -2   0 -20    0.94    0.46
  -2   0 -20    0.92    0.94
   2   2 -20   25.10    0.98
   2   2 -19  139.39    3.61
   2   2 -19  131.34    2.38
  -2   2  18   46.88    2.28
   2   2 -18   54.00    2.73
   2   2 -18   48.11    1.70
  -2   2  18   54.57    1.65
   2   2 -17    3.68    1.48
   2   2 -17    3.43    0.82
   2   2 -17    2.05    0.81
   2   2 -16    6.64    0.97
   2   2 -16    8.22    1.02
   2   2 -15  114.64    4.44
   2   2 -15  110.43    2.50
   2   2 -15  108.92    2.70
   2   2 -14   16.38    1.40
   2   2 -14   15.90    2.12
   2   2 -14   15.24    3.78
   2   2 -14   17.27    1.22
   2   2 -14   17.15    1.24
   2   2 -13  103.54    2.79
   2   2 -13  102.90    2.39
   2   2 -13   96.31    6.49
   2   2 -13  102.30    4.21
   2   2 -13  104.16    2.50
   2   2 -12   42.14    1.81
   2   2 -12   46.46    4.87
   2   2 -12   43.36    1.59
   2   2 -12   43.03    2.84
   2   2 -12   42.77    1.64
   2   2 -11   88.69    2.36
   2   2 -11   86.15    2.05
   2   2 -11   87.46    6.04
   2   2 -11   82.06    2.07
   2   2 -10   24.11    1.31
   2   2 -10   21.40    1.98
   2   2 -10   24.22    3.82
   2   2 -10   24.27    1.18
   2   2 -10   23.41    1.16
   2   2  -9   17.31    1.75
   2   2  -9   18.36    3.57
   2   2  -9   17.52    1.04
   2   2  -9   16.32    0.97
   2   2  -8   56.89    1.51
   2   2  -8   58.19    1.64
   2   2  -8   63.60    4.77
   2   2  -8   65.37    2.71
   2   2  -7  105.33    1.91
   2   2  -7  108.62    2.02
   2   2  -7  109.92    1.92
   2   2  -7  107.73    1.90
   2   2  -6  356.61    3.51
   2   2  -6  336.28    3.25
   2   2  -6  351.73    3.38
   2   2  -6  360.93    5.36
   2   2  -6  341.21    3.32
   2   2  -5  120.15    3.07
   2   2  -5  126.98    1.83
   2   2  -5  131.03    1.96
   2   2  -5  119.52    5.67
   2   2  -5  124.81    3.01
   2   2  -5  127.22    1.93
   2   2  -5  120.31    1.55
   2   2  -5  125.23    1.85
   2   2  -4 1062.72    6.16
   2   2  -4 1089.20    6.50
   2   2  -4 1092.09    6.56
   2   2  -4 1101.94    8.89
   2   2  -4 1084.48   15.18
   2   2  -4 1092.26    5.83
   2   2  -4 1084.62    6.49
   2   2  -3  273.76    3.86
   2   2  -3  274.70    5.09
   2   2  -3  262.68    2.30
   2   2  -3  282.18    3.85
   2   2  -3  290.67    7.43
   2   2  -3  256.26    1.83
   2   2  -3  275.05    2.62
   2   2  -2  747.92    6.18
   2   2  -2  771.92    8.22
  -2   2   2  694.85    3.99
   2   2  -2  746.26    4.15
   2   2  -2  769.42   11.55
  -2   2   2  661.87    6.02
   2   2  -2  701.67    4.23
  -2   2   2  686.34    3.44
   2   2  -2  744.17    4.65
   2   2  -1  632.42    5.32
   2   2  -1  612.10    6.89
  -2   2   1  577.26    3.65
   2   2  -1  603.47    3.41
  -2   2   1  585.42    6.78
   2   2  -1  598.73    3.73
  -2   2   1  578.10    3.28
   2   2  -1  619.84    4.15
   2   2   0  229.56    3.02
   2   2   0  244.86    3.95
  -2   2   0  219.21    2.08
   2   2   0  230.76    1.62
  -2   2   0  239.01    4.80
   2   2   0  244.30    2.12
  -2   2   0  229.25    1.86
   2   2   1  354.12    4.56
  -2   2  -1  404.12    3.11
  -2   2  -1  419.51    2.83
  -2   2  -1  369.12    3.12
  -2   2  -1  402.22    6.86
  -2   2  -1  407.60    4.89
  -2   2  -1  422.91    2.86
  -2   2  -2  365.42    4.80
  -2   2  -2  368.68    3.10
  -2   2  -2  367.96    2.77
  -2   2  -2  364.84    7.07
  -2   2  -2  378.18    3.11
  -2   2  -2  374.76    3.41
  -2   2  -2  368.94    2.80
  -2   2  -3  573.18    6.34
  -2   2  -3  599.95    7.10
  -2   2  -3  583.72    4.38
  -2   2  -3  582.80    3.93
  -2   2  -3  585.53    9.64
  -2   2  -3  593.28    4.21
  -2   2  -3  592.44    6.38
  -2   2  -3  576.98    3.70
  -2   2  -3  578.57    4.48
  -2   2  -3  590.35    4.01
  -2   2  -4  308.05    4.85
  -2   2  -4  312.62    5.39
  -2   2  -4  301.51    2.76
  -2   2  -4  308.51    3.21
  -2   2  -4  316.10    7.62
  -2   2  -4  310.38    2.96
  -2   2  -4  307.60    2.51
  -2   2  -4  306.59    3.19
  -2   2  -4  305.71    2.86
  -2   2  -5  865.82    5.62
  -2   2  -5  899.39    6.38
  -2   2  -5  872.96    5.79
  -2   2  -5  856.41   13.24
  -2   2  -5  836.37    6.00
  -2   2  -5  850.71    5.67
  -2   2  -5  877.23    9.84
  -2   2  -5  858.81    8.94
  -2   2  -6   17.06    0.94
  -2   2  -6   17.19    1.07
  -2   2  -6   17.09    0.94
  -2   2  -6   17.15    0.93
  -2   2  -6   17.40    0.95
  -2   2  -7  138.76    4.28
  -2   2  -7  131.38    3.92
  -2   2  -7  134.01    2.53
  -2   2  -7  134.85    2.20
  -2   2  -7  131.60    3.72
  -2   2  -7  130.19    5.84
  -2   2  -8  343.59    6.30
  -2   2  -8  349.15    9.74
  -2   2  -8  346.72    7.12
  -2   2  -8  331.69    3.85
  -2   2  -8  353.58    3.86
  -2   2  -8  350.53    3.71
  -2   2  -9   55.12    1.65
  -2   2  -9   55.57    1.92
  -2   2  -9   53.46    2.77
  -2   2  -9   51.36    4.32
  -2   2  -9   55.15    3.13
  -2   2  -9   56.93    1.60
  -2   2  -9   57.39    1.74
  -2   2  -9   53.47    1.65
  -2   2 -10   59.57    1.79
  -2   2 -10   56.15    2.02
  -2   2 -10   58.28    4.96
  -2   2 -10   52.39    2.90
  -2   2 -10   57.43    3.36
  -2   2 -10   55.82    1.68
  -2   2 -10   53.62    1.74
  -2   2 -10   58.03    1.86
  -2   2 -11  141.69    3.23
  -2   2 -11  147.07    2.76
  -2   2 -11  134.01    4.62
  -2   2 -11  136.49    7.40
  -2   2 -11  142.32    2.83
  -2   2 -11  141.37    2.67
  -2   2 -11  138.68    2.80
  -2   2 -12  205.82    4.01
  -2   2 -12  212.85    3.38
  -2   2 -12  199.73    3.47
  -2   2 -12  213.73    5.93
  -2   2 -13  102.11    2.45
  -2   2 -13  107.99    4.43
  -2   2 -14   15.56    1.27
  -2   2 -14   17.73    2.28
  -2   2 -14   15.87    1.22
  -2   2 -15    2.50    0.91
  -2   2 -15    1.72    0.85
   2   2  15    4.74    0.96
   2   2  16   41.88    1.65
  -2   2 -16   41.49    2.84
   2   2  17    9.47    1.52
  -2   2 -17    9.16    1.67
  -2   2 -17    8.28    0.97
   2   2  17    9.71    0.98
  -2   2 -17    7.70    0.97
   2   2  18   25.33    1.67
  -2   2 -18   33.51    2.16
  -2   2 -18   32.25    1.27
  -2   2 -18   29.92    1.31
   2   2  18   27.89    1.18
  -2   2 -19   20.19    1.51
  -2   4  17   17.58    0.92
  -2   4  17   15.78    1.35
  -2   4  16    1.34    0.72
  -2   4  16    0.82    1.19
  -2   4  15   86.84    2.12
  -2   4  15   81.49    3.20
  -2   4  14    4.29    0.95
  -2   4  14    5.16    1.68
  -2   4  13   32.82    2.55
   2   4 -13   29.85    1.75
   2   4 -13   30.76    4.42
   2   4 -12   71.06    2.50
   2   4 -11  196.83    4.02
   2   4 -11  180.33    8.57
   2   4 -10  293.67    4.89
   2   4 -10  290.38   11.07
   2   4  -9  233.81    4.29
   2   4  -9  233.68   10.03
   2   4  -8   96.59    2.75
   2   4  -8  105.13    7.06
   2   4  -7   54.50    2.08
   2   4  -7   51.40    5.40
   2   4  -6   54.02    1.57
   2   4  -6   57.02    2.00
   2   4  -6   51.68    5.15
   2   4  -5   45.65    1.44
   2   4  -5   44.04    1.74
   2   4  -5   41.07    4.48
   2   4  -4  356.68    4.47
   2   4  -4  371.77   11.03
   2   4  -4  365.53    3.72
   2   4  -4  351.08    6.50
  -2   4   4  340.12    6.49
   2   4  -3  265.83    3.70
   2   4  -3  262.17    9.05
   2   4  -3  284.87    3.25
  -2   4   3  265.56    5.59
   2   4  -2   41.41    1.48
   2   4  -2   40.85    3.99
  -2   4   2   40.39    2.31
   2   4  -2   39.62    1.36
  -2   4   1   11.03    1.52
   2   4  -1   18.63    1.08
  -2   4   0   12.25    1.55
  -2   4   0   12.52    0.92
  -2   4  -1   72.52    1.91
   2   4   1   69.52    1.72
  -2   4  -1   73.61    3.03
  -2   4  -1   76.53    1.72
  -2   4  -2   77.09    2.05
   2   4   2   78.22    1.78
  -2   4  -2   86.44    1.81
  -2   4  -2   86.66    3.33
  -2   4  -3  293.16    4.12
  -2   4  -3  293.62    3.36
  -2   4  -3  294.75    3.27
   2   4   3  288.34    3.69
  -2   4  -3  300.31    6.29
  -2   4  -4  336.10    3.77
  -2   4  -4  347.40    4.66
   2   4   4  325.99    4.07
  -2   4  -4  350.75    3.62
  -2   4  -4  359.98    7.10
  -2   4  -5   98.44    2.62
  -2   4  -5   93.87    2.07
  -2   4  -5   93.15    5.55
   2   4   5  115.46    2.46
  -2   4  -5  110.48    2.09
  -2   4  -5  104.03    4.06
  -2   4  -6  106.19    2.31
  -2   4  -6  100.62    2.71
  -2   4  -6  100.14    6.15
   2   4   6  112.05    2.50
  -2   4  -6  107.00    4.27
  -2   4  -7  127.66    3.17
  -2   4  -7  127.60    2.58
   2   4   8   92.73    2.45
  -2   4  -8   86.43    2.26
  -2   4  -8   81.75    2.71
  -2   4  -8   82.34    6.12
   2   4   9   35.75    1.69
  -2   4  -9   41.10    1.65
  -2   4  -9   37.72    2.02
  -2   4  -9   40.91    4.90
   2   4  10  113.86    2.77
  -2   4 -10  122.15    3.27
   2   4  11  123.76    2.90
  -2   4 -11  150.18    3.59
  -2   4 -12   88.18    2.78
   2   4  13   12.94    1.22
   2   4  14   44.10    1.74
   2   4  15   38.94    1.51
   2   4  15   35.26    2.21
   2   4  16   58.65    1.60
   2   4  16   54.48    2.28
   2   4  17   15.21    0.80
   2   4  17   12.60    1.10
   2   6 -10   28.67    1.19
   2   6  -9    8.08    0.92
   2   6  -8    8.10    0.97
  -2   6   7    4.32    0.70
   2   6  -7    3.10    0.88
  -2   6   6   31.06    1.11
   2   6  -6   30.56    1.46
  -2   6   5   22.16    1.04
   2   6  -5   23.06    1.34
  -2   6   4    1.32    0.75
   2   6  -4    2.29    0.85
  -2   6   3  191.00    2.54
   2   6  -3  197.84    3.29
  -2   6   2   67.91    1.61
   2   6  -2   69.82    1.96
  -2   6   1   59.66    1.52
   2   6  -1   66.56    1.65
   2   6   0   41.95    1.40
  -2   6   0   35.06    1.28
   2   6   1   79.82    1.78
  -2   6  -1   71.74    1.65
   2   6   2   27.05    1.21
   2   6   3   52.61    1.51
   2   6   4   29.47    1.21
  -2   6  -4   32.45    1.45
   2   6   5   11.65    0.94
  -2   6  -5    9.82    1.03
   2   6   6    5.64    0.81
  -2   6  -6    4.97    0.90
   2   6   7   15.49    0.90
  -2   6  -7   16.45    1.12
   2   6   8    2.94    0.67
  -2   6  -8    4.87    0.85
   2   6   9   59.77    1.21
   2   6  10   21.71    0.74
   3  -5 -14    2.14    0.59
   3  -5 -14    1.78    1.43
   3  -5 -13   10.44    3.68
   3  -5 -13    8.26    0.73
   3  -5 -13    5.50    2.01
   3  -5 -12   26.12    1.17
   3  -5 -12   26.12    1.09
   3  -5 -12   22.85    3.11
   3  -5 -11    7.97    0.77
   3  -5 -11    7.78    0.85
   3  -5 -10  168.41    2.61
   3  -5 -10  161.03    6.22
   3  -5  -9   60.50    1.88
   3  -5  -9   55.81    3.97
   3  -5  -8    0.80    0.70
   3  -5  -8    0.84    1.91
   3  -5  -7  133.93    5.67
   3  -5  -7  140.16    2.77
   3  -5  -6  138.57    5.73
   3  -5  -6  128.24    2.62
   3  -5  -5   82.78    2.11
   3  -5  -5   95.31    4.74
   3  -5  -5   86.35    4.74
   3  -5  -5   83.02    4.22
   3  -5  -4   42.25    1.53
   3  -5  -4   46.43    3.48
   3  -5  -4   50.73    3.02
   3  -5  -4   43.59    3.54
   3  -5  -4   40.83    3.06
   3  -5  -3  108.10    2.25
   3  -5  -3  116.11    4.93
   3  -5  -3  106.49    4.49
   3  -5  -2   78.67    4.07
   3  -5  -2   87.05    3.63
   3  -5  -1  207.95    6.20
   3  -5  -1  207.56    5.23
   3  -5   0   71.18    3.06
   3  -5   0   71.45    3.68
  -3  -5  -1   59.72    4.35
  -3  -5  -2   73.80    4.94
  -3  -5  -2   77.51    4.17
  -3  -5  -3   86.42    5.52
  -3  -5  -3   88.99    4.55
  -3  -5  -3   94.72    4.86
  -3  -5  -4  263.37    3.76
  -3  -5  -4  257.63    9.28
  -3  -5  -4  276.12    7.78
  -3  -5  -5    5.79    0.90
  -3  -5  -5    3.92    2.53
  -3  -5  -5    5.84    2.43
  -3  -5  -6   71.77    4.61
  -3  -5  -6   66.43    1.98
  -3  -5  -7  112.64    2.51
  -3  -5  -7  117.00    5.24
  -3  -5  -7  126.25    5.86
  -3  -5  -7  120.93    5.08
  -3  -5  -8   63.44    1.92
  -3  -5  -8   59.61    4.79
  -3  -5  -8   66.21    3.80
  -3  -5  -8   66.40    4.44
  -3  -5  -8   66.93    4.03
  -3  -5  -9    5.64    2.44
  -3  -5  -9    3.20    1.79
  -3  -5  -9    3.42    1.81
  -3  -5 -10   57.30    1.75
  -3  -5 -10   53.95    4.15
  -3  -5 -10   47.98    3.18
  -3  -5 -11    9.67    0.88
  -3  -5 -11    8.43    1.28
  -3  -5 -11   10.42    0.72
  -3  -5 -11    7.98    2.13
  -3  -5 -12   56.19    3.41
  -3  -5 -12   58.73    1.52
  -3  -5 -13   18.01    1.86
  -3  -5 -13   16.12    0.79
   3  -3 -19   15.68    1.57
   3  -3 -19   18.47    1.46
   3  -3 -18   78.37    3.86
   3  -3 -18   70.90    3.64
   3  -3 -18   82.26    2.98
   3  -3 -17   24.26    3.45
   3  -3 -17   21.72    3.03
   3  -3 -17   21.64    1.81
   3  -3 -16   56.70    5.17
   3  -3 -15    2.04    4.54
   3  -3 -14   79.90    1.94
   3  -3 -14   82.95    2.12
   3  -3 -13   14.66    1.02
   3  -3 -13   17.48    1.19
   3  -3 -12  250.63    3.25
   3  -3 -12  263.36    3.87
   3  -3 -11   64.61    1.66
   3  -3 -11   65.60    1.95
   3  -3 -10   29.26    1.79
   3  -3 -10   27.33    2.81
   3  -3 -10   29.06    1.39
   3  -3  -9  483.22    7.07
   3  -3  -9  476.61    9.35
   3  -3  -9  472.84    5.00
   3  -3  -8  294.99    3.68
   3  -3  -8  309.89    6.11
   3  -3  -8  313.06    7.21
   3  -3  -8  324.48    5.78
   3  -3  -8  290.94    7.13
   3  -3  -7  159.20    2.61
   3  -3  -7  163.41    4.37
   3  -3  -7  163.72    4.04
   3  -3  -7  161.75    4.97
   3  -3  -7  156.89    5.49
   3  -3  -7  151.64    5.02
   3  -3  -6   71.32    3.00
   3  -3  -6   61.28    3.46
   3  -3  -6   63.50    3.26
   3  -3  -5  108.47    4.21
   3  -3  -5  109.10    3.56
   3  -3  -5  108.96    3.96
   3  -3  -4  315.73    3.32
   3  -3  -4  310.37    6.23
   3  -3  -3   66.68    3.01
   3  -3  -3   65.31    1.42
  -3  -3   3   65.64    3.07
   3  -3  -3   66.72    2.85
  -3  -3   3   64.30    1.20
   3  -3  -2  752.92    9.13
  -3  -3   2  735.37    5.05
   3  -3  -2  745.39    5.14
  -3  -3   2  711.37   10.63
   3  -3  -2  724.10    8.89
  -3  -3   2  737.15    4.86
  -3  -3   1  121.54    2.91
  -3  -3   1  117.17    2.94
  -3  -3   1  116.69    1.72
  -3  -3   1  113.53    1.81
  -3  -3   0    5.29    1.07
  -3  -3   0    5.24    0.88
  -3  -3   0    4.98    0.57
   3  -3   0    3.94    0.47
  -3  -3   0    4.68    0.65
  -3  -3  -1  128.24    3.13
  -3  -3  -1  127.16    3.28
  -3  -3  -1  120.66    1.87
  -3  -3  -1  120.65    1.99
  -3  -3  -2  387.48    5.55
  -3  -3  -2  391.41    5.96
  -3  -3  -3   59.64    2.55
  -3  -3  -3   56.26    1.52
  -3  -3  -4  216.83    2.77
  -3  -3  -4  222.77    4.31
  -3  -3  -5  136.28    2.25
  -3  -3  -5  141.61    3.48
  -3  -3  -6  227.85    6.04
  -3  -3  -6  213.04    2.94
  -3  -3  -6  221.41    6.00
  -3  -3  -7  161.24    2.62
  -3  -3  -7  161.37    5.31
  -3  -3  -8  135.20    5.25
  -3  -3  -8  121.70    2.36
  -3  -3  -8  135.13    5.08
  -3  -3  -9  131.55    5.17
  -3  -3  -9  129.37    5.34
  -3  -3 -10  116.52    2.48
  -3  -3 -10  115.51    4.93
  -3  -3 -10  121.20    5.38
  -3  -3 -11  180.38    3.12
  -3  -3 -12  145.52    2.76
  -3  -3 -12  144.66    6.88
  -3  -3 -13  173.16    8.06
  -3  -3 -13  162.06    4.85
  -3  -3 -14   41.04    3.93
  -3  -3 -14   40.27    1.44
  -3  -3 -14   47.12    2.71
  -3  -3 -15   30.99    3.28
  -3  -3 -15   38.22    3.64
  -3  -3 -15   35.17    2.26
  -3  -3 -15   31.68    1.09
  -3  -3 -16    2.41    1.09
  -3  -3 -16    1.59    1.77
  -3  -3 -16    2.06    0.54
  -3  -3 -16    1.62    1.04
  -3  -3 -17    3.02    1.27
  -3  -3 -17    3.64    0.50
  -3  -3 -17    3.23    1.12
  -3  -3 -18   13.55    1.31
   3  -1 -21    6.41    1.02
   3  -1 -20   33.33    2.18
   3  -1 -19   24.39    2.43
   3  -1 -19   26.17    2.21
   3  -1 -18   68.37    4.04
   3  -1 -18   64.67    1.67
   3  -1 -18   74.48    3.65
   3  -1 -17  106.50    5.71
   3  -1 -16  196.27    7.82
   3  -1 -16  208.15    5.91
   3  -1 -16  180.24    7.29
   3  -1 -16  225.02    8.04
   3  -1 -15  270.72    6.44
   3  -1 -15  250.59    8.83
   3  -1 -15  273.69    9.40
   3  -1 -15  265.47    7.32
   3  -1 -14    3.51    1.38
   3  -1 -14    1.06    2.56
   3  -1 -14    4.51    3.93
   3  -1 -13  101.22    3.47
   3  -1 -13  100.04    1.79
   3  -1 -13  109.75    7.15
   3  -1 -13   98.89    4.00
   3  -1 -12  156.60    4.02
   3  -1 -12  146.58    2.33
   3  -1 -12  158.98    2.09
   3  -1 -12  150.65    8.22
   3  -1 -12  152.09    4.48
   3  -1 -12  154.88    7.68
   3  -1 -11  228.24    4.50
   3  -1 -11  209.13    2.60
   3  -1 -11  211.75    8.85
   3  -1 -10  216.05    3.84
   3  -1 -10  207.51    2.58
   3  -1 -10  212.40    4.04
   3  -1  -9  208.97    2.49
   3  -1  -9  211.26    3.65
   3  -1  -9  217.03    3.81
   3  -1  -9  219.79    2.28
   3  -1  -8  304.14    2.92
   3  -1  -8  298.84    5.67
   3  -1  -8  295.62    4.16
   3  -1  -7  218.00    3.47
   3  -1  -7  201.82    4.26
   3  -1  -7  184.67    2.52
  -3  -1   7  164.26    2.40
   3  -1  -7  210.78    2.26
   3  -1  -7  203.27    2.47
   3  -1  -7  187.27    2.48
   3  -1  -6  278.48    4.60
  -3  -1   6  292.81    2.90
   3  -1  -6  277.73    2.49
  -3  -1   6  302.80    2.82
   3  -1  -6  264.54    2.72
   3  -1  -6  245.32    2.47
   3  -1  -5  150.48    3.16
   3  -1  -5  151.08    1.67
  -3  -1   5  155.62    1.84
   3  -1  -5  150.92    1.84
   3  -1  -4  379.59    4.65
   3  -1  -4  356.69    5.04
   3  -1  -4  379.02    2.71
  -3  -1   4  370.13    2.71
   3  -1  -4  369.86    2.85
   3  -1  -4  362.91    4.77
   3  -1  -3  454.82    5.24
   3  -1  -3  489.96    3.13
  -3  -1   3  513.60    3.04
  -3  -1   3  509.98    4.50
   3  -1  -3  471.74    3.22
   3  -1  -3  471.72    5.06
   3  -1  -2 1717.97   10.89
   3  -1  -2 1817.13    8.27
  -3  -1   2 1871.69   11.42
  -3  -1   2 1812.80    8.14
   3  -1  -2 1794.51    8.45
   3  -1  -2 1780.95   10.79
   3  -1  -1 3108.65   15.63
   3  -1  -1 3129.27   13.17
   3  -1  -1 3093.56   13.41
  -3  -1   1 3068.38   13.81
   3  -1  -1 3049.05   15.34
   3  -1   0   48.57    0.66
   3  -1   0   48.56    1.27
   3  -1   0   48.24    1.14
  -3  -1   0   49.56    1.00
  -3  -1  -1 3958.65   17.18
  -3  -1  -1 3948.14   17.05
  -3  -1  -2  111.39    1.38
  -3  -1  -2  106.27    1.30
  -3  -1  -3  886.66    5.11
   3  -1   3  890.58    4.72
  -3  -1  -3  890.19    6.64
  -3  -1  -3  896.12    4.78
  -3  -1  -4  610.00    4.05
  -3  -1  -4  615.99    6.26
  -3  -1  -4  615.54    3.73
  -3  -1  -5  480.69    3.60
   3  -1   5  459.89    2.59
  -3  -1  -5  458.60    2.71
  -3  -1  -5  498.65    3.34
  -3  -1  -5  497.36    5.75
  -3  -1  -5  478.31    6.22
  -3  -1  -6 3111.30   14.22
  -3  -1  -6 3089.93   13.43
  -3  -1  -6 3124.07   19.13
  -3  -1  -7  909.69   10.29
  -3  -1  -7  893.14    7.75
  -3  -1  -7  897.38    4.86
  -3  -1  -7  914.50    5.49
  -3  -1  -7  929.49    9.47
  -3  -1  -8  386.28    5.48
  -3  -1  -8  376.38    3.21
  -3  -1  -9  193.06    4.21
  -3  -1  -9  194.15    7.45
  -3  -1  -9  188.92    5.29
  -3  -1  -9  200.27    4.39
  -3  -1 -10  154.29    2.16
  -3  -1 -10  167.98    4.09
  -3  -1 -10  181.17    4.54
  -3  -1 -10  165.15    4.69
  -3  -1 -10  182.79    7.44
  -3  -1 -10  176.83    4.49
  -3  -1 -11   21.62    1.85
  -3  -1 -11   21.65    1.80
  -3  -1 -11   22.17    3.76
  -3  -1 -11   21.81    2.03
  -3  -1 -11   21.81    1.86
  -3  -1 -12  179.94    7.22
  -3  -1 -12  161.46    4.46
  -3  -1 -12  164.48    4.73
  -3  -1 -12  164.75    2.40
  -3  -1 -12  147.08    6.43
  -3  -1 -13  137.97    6.34
  -3  -1 -13  121.92    4.29
  -3  -1 -13  124.92    2.21
  -3  -1 -13  124.65    6.09
  -3  -1 -13  131.55    4.36
  -3  -1 -14   69.15    4.77
  -3  -1 -14   61.80    3.27
  -3  -1 -14   60.28    1.65
  -3  -1 -14   61.23    4.54
  -3  -1 -14   63.85    3.27
  -3  -1 -15   31.17    1.29
  -3  -1 -15   31.48    2.61
  -3  -1 -15   30.24    3.31
  -3  -1 -16   55.00    3.10
  -3  -1 -16   51.63    1.57
  -3  -1 -17    3.86    1.41
  -3  -1 -17    4.76    1.59
  -3  -1 -17    4.21    0.74
  -3  -1 -17    2.99    1.73
  -3  -1 -18   55.70    2.72
  -3  -1 -18   57.93    3.03
  -3  -1 -18   55.78    1.47
  -3  -1 -18   60.04    3.14
  -3  -1 -19   43.37    2.28
  -3  -1 -19   43.22    1.15
   3   1 -21    6.26    0.55
   3   1 -20   31.74    1.91
   3   1 -20   30.41    1.16
   3   1 -19   20.43    1.92
   3   1 -19   18.65    1.08
   3   1 -18   72.14    3.45
   3   1 -18   73.97    2.03
   3   1 -17   77.23    3.82
   3   1 -17   74.18    2.11
  -3   1  16  202.34    5.00
   3   1 -16  234.13    6.56
   3   1 -16  213.55    3.26
   3   1 -16  226.40    3.65
   3   1 -15  282.80    3.76
   3   1 -15  281.57    3.99
   3   1 -15  294.42    7.41
   3   1 -14    5.36    0.82
   3   1 -14    5.64    0.84
   3   1 -14    5.93    3.14
   3   1 -14    5.06    2.02
   3   1 -13   85.73    3.94
   3   1 -13   85.27    1.96
   3   1 -13   88.80    2.08
   3   1 -13   84.92    5.53
   3   1 -13   92.70    4.34
   3   1 -12  159.46    6.63
   3   1 -12  156.40    6.95
   3   1 -12  165.48    5.45
   3   1 -12  165.63    5.14
   3   1 -12  163.38    2.63
   3   1 -12  162.42    2.53
   3   1 -11  251.72    5.42
   3   1 -11  245.76    7.79
   3   1 -11  258.47    3.50
   3   1 -11  268.87    6.73
   3   1 -11  254.38    8.51
   3   1 -11  259.83    5.96
   3   1 -11  258.52    3.16
   3   1 -11  263.65    3.08
   3   1 -10  246.83    3.22
   3   1 -10  230.05    7.85
   3   1 -10  246.53    6.16
   3   1 -10  239.72    5.36
   3   1 -10  219.07    5.55
   3   1 -10  220.43    7.00
   3   1 -10  233.26    4.91
   3   1  -9  264.02    6.11
   3   1  -9  249.34    7.05
   3   1  -9  257.88    5.65
   3   1  -9  262.64    4.89
   3   1  -9  269.77    2.80
   3   1  -8  236.72    5.03
   3   1  -8  268.55    5.70
   3   1  -8  246.49    6.76
   3   1  -8  221.94    4.27
   3   1  -8  258.48    2.88
   3   1  -8  256.56    7.57
   3   1  -8  234.61    5.36
   3   1  -8  252.72    4.83
   3   1  -8  244.68    2.50
   3   1  -7  190.41    5.72
   3   1  -7  186.20    2.21
   3   1  -7  186.18    4.47
   3   1  -7  185.65    3.87
   3   1  -7  176.36    1.99
   3   1  -6  345.04    4.83
   3   1  -6  345.01    5.69
   3   1  -6  320.57    5.07
   3   1  -6  341.82    2.85
   3   1  -6  341.02    5.39
   3   1  -6  335.52    7.83
   3   1  -6  313.00    1.99
   3   1  -6  303.87    2.10
   3   1  -6  326.48    2.66
   3   1  -5  168.22    3.15
   3   1  -5  159.42    3.58
   3   1  -5  155.53    4.59
   3   1  -5  152.44    3.20
   3   1  -5  165.01    1.78
   3   1  -5  160.12    3.29
   3   1  -5  163.06    5.46
   3   1  -5  154.92    1.20
   3   1  -5  158.76    1.68
   3   1  -4  336.20    2.56
   3   1  -4  358.47    2.55
   3   1  -4  351.16    4.28
   3   1  -4  352.02    2.24
   3   1  -4  343.15    4.42
   3   1  -4  358.37    4.93
   3   1  -4  347.19    6.12
   3   1  -3  473.66    2.94
   3   1  -3  465.00    2.65
   3   1  -3  472.11    2.98
   3   1  -3  465.57    6.23
   3   1  -3  471.28    2.97
   3   1  -3  477.08    4.25
   3   1  -2 1771.65    8.81
   3   1  -2 1844.66   11.74
   3   1  -2 1767.57    9.23
   3   1  -2 1787.16    9.17
   3   1  -2 1832.23    8.66
   3   1  -2 1821.40    7.81
   3   1  -1 3094.93   13.78
  -3   1   1 3066.45   14.04
   3   1  -1 3122.48   16.88
   3   1  -1 3034.52   14.45
   3   1  -1 3062.77   14.70
   3   1  -1 3110.55   15.28
  -3   1   1 3034.90   12.94
   3   1  -1 3093.18   13.44
   3   1  -1 3107.70   12.85
  -3   1   1 3056.28   12.96
   3   1   0   43.16    0.70
   3   1   0   45.49    1.86
  -3   1   0   39.24    1.12
   3   1   0   43.14    1.16
   3   1   0   41.80    1.21
  -3   1   0   40.23    0.75
  -3   1   0   38.46    1.03
  -3   1   0   42.62    1.96
  -3   1   0   36.37    0.65
   3   1   0   45.12    0.87
  -3   1   0   43.10    0.81
  -3   1  -1 4069.68   19.31
  -3   1  -1 4029.48   19.60
   3   1   1 4157.32   22.78
   3   1   1 4068.06   19.00
   3   1   1 4084.90   19.35
  -3   1  -1 3888.31   17.29
  -3   1  -1 3776.49   16.67
  -3   1  -1 4093.77   19.31
  -3   1  -1 4020.64   22.53
  -3   1  -1 4120.31   16.66
   3   1   1 4122.69   17.28
  -3   1  -1 3960.12   16.88
  -3   1  -1 4112.54   17.19
  -3   1  -1 4198.75   16.93
  -3   1  -1 4111.17   17.52
  -3   1  -2   98.40    2.11
   3   1   2  118.25    3.34
  -3   1  -2   97.26    2.06
   3   1   2  113.77    1.93
  -3   1  -2  102.10    2.07
  -3   1  -2   99.04    2.01
  -3   1  -2  103.51    1.42
  -3   1  -2   96.06    3.24
  -3   1  -2  106.99    2.11
  -3   1  -2  104.77    1.04
  -3   1  -2  100.53    1.14
  -3   1  -2   99.80    1.18
  -3   1  -2  100.82    1.29
  -3   1  -2  101.90    1.34
  -3   1  -3 1020.91    7.61
  -3   1  -3  945.65    7.23
  -3   1  -3  989.70    5.81
  -3   1  -3  975.03    5.24
  -3   1  -3  929.91   10.30
  -3   1  -3 1023.27    7.68
  -3   1  -3  984.50    7.50
  -3   1  -3  987.83    7.86
  -3   1  -3 1008.55    5.16
  -3   1  -3  998.46    5.46
  -3   1  -3  985.89    5.40
  -3   1  -3  985.55    5.27
  -3   1  -4  571.16    5.66
  -3   1  -4  612.62    6.04
  -3   1  -4  605.34    3.79
  -3   1  -4  594.88    4.42
  -3   1  -4  604.64    6.25
  -3   1  -4  559.74    8.43
  -3   1  -4  609.02    6.11
  -3   1  -4  599.18    6.26
  -3   1  -4  602.39    3.88
  -3   1  -4  586.90    3.88
  -3   1  -4  594.95    3.90
  -3   1  -4  601.65    3.67
  -3   1  -5  500.58    5.98
  -3   1  -5  528.35    6.27
  -3   1  -5  504.99    6.04
  -3   1  -5  498.49    5.81
  -3   1  -5  498.89    4.15
  -3   1  -5  505.74    3.56
  -3   1  -5  524.68    6.20
  -3   1  -5  522.22    3.64
  -3   1  -5  508.84    3.67
  -3   1  -5  500.02    3.60
  -3   1  -5  501.43    3.45
  -3   1  -6 3257.75   20.08
  -3   1  -6 3189.16   20.07
  -3   1  -6 3216.93   18.77
  -3   1  -6 3255.30   16.06
  -3   1  -6 3221.76   14.97
  -3   1  -6 3244.30   20.38
  -3   1  -6 3191.79   14.84
  -3   1  -6 3177.30   14.71
  -3   1  -6 3206.71   15.03
  -3   1  -6 3225.40   14.96
  -3   1  -7  753.71    8.75
  -3   1  -7  777.56    8.81
  -3   1  -7  743.71    8.33
  -3   1  -7  809.91    8.13
  -3   1  -7  775.48    5.27
  -3   1  -7  788.42    6.12
  -3   1  -7  808.56    5.23
  -3   1  -7  770.81    5.29
  -3   1  -7  757.14    5.24
  -3   1  -7  755.67    5.04
  -3   1  -8  403.94    5.88
  -3   1  -8  410.45    6.42
  -3   1  -8  424.43    4.49
  -3   1  -8  421.17    3.79
  -3   1  -8  387.96    6.84
  -3   1  -8  363.50    8.97
  -3   1  -8  379.62    6.46
  -3   1  -8  407.16    3.76
  -3   1  -8  418.09    3.76
  -3   1  -9  191.02    4.65
  -3   1  -9  200.24    4.37
  -3   1  -9  188.17    2.66
  -3   1  -9  193.12    3.21
  -3   1  -9  195.74    4.98
  -3   1  -9  188.96    4.82
  -3   1  -9  191.50    2.49
  -3   1  -9  186.38    4.99
  -3   1  -9  193.04    7.19
  -3   1 -10  124.31    4.02
  -3   1 -10  126.14    4.38
  -3   1 -10  120.71    4.20
  -3   1 -10  125.72    4.26
  -3   1 -10  123.15    2.12
  -3   1 -10  119.68    2.18
  -3   1 -10  119.02    2.21
  -3   1 -11    6.47    1.51
  -3   1 -11    6.29    0.88
  -3   1 -11    8.22    1.85
  -3   1 -11    7.04    1.69
  -3   1 -11    6.97    1.58
  -3   1 -11    6.38    0.96
  -3   1 -11    6.25    0.79
  -3   1 -11    6.35    0.78
  -3   1 -12  157.27    5.27
  -3   1 -12  157.46    5.04
  -3   1 -12  155.35    5.25
  -3   1 -12  166.73    5.52
  -3   1 -12  153.35    2.75
  -3   1 -12  165.47    2.92
  -3   1 -12  161.46    2.69
  -3   1 -13  144.36    5.22
  -3   1 -13  142.72    4.97
  -3   1 -13  142.03    5.31
  -3   1 -13  136.85    2.73
  -3   1 -13  130.61    2.63
  -3   1 -13  142.95    2.66
  -3   1 -14   59.15    3.60
  -3   1 -14   61.45    3.48
  -3   1 -14   60.53    3.68
  -3   1 -14   61.16    1.94
  -3   1 -14   61.29    1.88
  -3   1 -15   33.25    2.86
  -3   1 -15   31.73    1.48
  -3   1 -15   32.43    1.48
   3   1  15   35.51    1.50
  -3   1 -16   49.74    1.72
  -3   1 -16   47.93    1.74
  -3   1 -17    3.03    1.49
  -3   1 -17    4.21    0.85
  -3   1 -17    3.87    0.80
  -3   1 -18   64.81    1.72
  -3   1 -18   64.24    3.05
  -3   1 -19   46.58    2.32
  -3   1 -19   45.51    1.30
  -3   1 -20   75.01    2.30
  -3   3  19   14.48    0.78
  -3   3  19   13.02    1.04
  -3   3  19   14.21    1.00
   3   3 -18   81.20    1.95
  -3   3  18   74.77    1.75
  -3   3  17   25.76    2.04
   3   3 -17   29.57    1.42
   3   3 -16   39.48    2.39
   3   3 -16   38.36    1.66
  -3   3  15    1.19    1.60
   3   3 -15    1.35    1.29
   3   3 -15    2.90    3.13
   3   3 -14   82.47    2.61
   3   3 -14   89.36    2.55
   3   3 -13   24.46    1.62
   3   3 -13   23.47    2.25
   3   3 -13   21.26    4.04
   3   3 -13   25.31    1.53
   3   3 -12  224.97    4.19
   3   3 -12  227.87    5.79
   3   3 -12  233.13   10.18
   3   3 -12  224.43    3.92
   3   3 -11   65.78    2.32
   3   3 -11   70.81    6.30
   3   3 -11   60.87    3.16
   3   3 -11   63.90    2.12
   3   3 -10   35.35    1.73
   3   3 -10   38.63    4.82
   3   3 -10   33.47    2.38
   3   3 -10   33.82    1.57
   3   3  -9  465.48    5.53
   3   3  -9  449.46   13.33
   3   3  -9  458.63    7.56
   3   3  -9  438.23    5.11
   3   3  -8  292.23    4.06
   3   3  -8  295.83   10.63
   3   3  -8  287.86    5.71
   3   3  -8  282.44    3.94
   3   3  -7  162.20    2.87
   3   3  -7  167.20    4.19
   3   3  -7  165.24    7.82
   3   3  -7  159.13    2.82
   3   3  -6   58.86    1.66
   3   3  -6   58.11    4.87
   3   3  -6   58.13    1.38
   3   3  -6   62.16    1.73
   3   3  -5  120.88    1.83
   3   3  -5  116.36    1.93
   3   3  -4  327.74    3.06
   3   3  -4  332.79    3.64
   3   3  -3   80.41    1.70
   3   3  -3   71.72    1.33
   3   3  -3   82.75    5.17
   3   3  -3   74.67    2.46
   3   3  -2  702.53    4.41
   3   3  -2  706.00    7.23
  -3   3   1  168.69    1.91
  -3   3   1  165.95    2.14
   3   3  -1  140.83    5.98
   3   3  -1  125.41    1.92
   3   3  -1  139.73    2.97
   3   3   0    6.44    0.90
  -3   3   0    6.29    0.65
  -3   3   0    6.75    0.61
  -3   3   0    7.78    1.64
   3   3   0    5.51    2.36
   3   3   0    5.50    0.67
  -3   3   0    7.29    0.63
  -3   3  -1  147.72    2.25
  -3   3  -1  148.24    1.91
   3   3   1  112.13    5.03
  -3   3  -1  141.05    4.91
   3   3   1  116.31    1.97
  -3   3  -1  153.25    2.01
  -3   3  -2  353.80    5.81
   3   3   2  349.56    3.53
  -3   3  -2  351.63    3.36
  -3   3  -2  354.66    3.75
  -3   3  -2  353.55    3.23
  -3   3  -3   43.39    2.25
  -3   3  -3   46.70    1.50
  -3   3  -3   43.05    1.22
  -3   3  -3   47.35    1.22
  -3   3  -3   44.97    1.30
  -3   3  -4  238.91    2.87
  -3   3  -4  236.42    2.56
  -3   3  -4  245.81    5.21
  -3   3  -4  232.68    7.48
  -3   3  -5  150.28    4.27
  -3   3  -5  134.76    6.05
  -3   3  -5  142.05    2.02
  -3   3  -5  142.14    2.80
  -3   3  -5  155.42    2.48
  -3   3  -6  242.96    3.76
  -3   3  -6  251.27    3.23
  -3   3  -6  254.31    3.49
  -3   3  -6  252.88    5.76
  -3   3  -6  243.06    3.78
  -3   3  -6  264.49    3.50
  -3   3  -7  193.49    3.50
  -3   3  -7  204.71    3.02
  -3   3  -7  203.80    3.21
  -3   3  -7  208.77    5.18
  -3   3  -7  197.92    7.96
  -3   3  -7  201.86    5.47
  -3   3  -7  211.46    3.27
  -3   3  -7  195.71    3.48
  -3   3  -8  130.11    2.55
  -3   3  -8  129.67    3.02
  -3   3  -8  129.46    2.63
  -3   3  -8  129.23    4.31
  -3   3  -8  118.89    6.68
  -3   3  -8  125.47    2.89
  -3   3  -8  133.91    2.74
  -3   3  -9  128.25    3.16
  -3   3  -9  133.53    2.72
  -3   3  -9  139.97    4.58
  -3   3  -9  143.96    7.63
  -3   3  -9  133.48    2.76
  -3   3  -9  134.88    3.07
  -3   3  -9  137.92    2.84
  -3   3 -10  115.72    2.63
  -3   3 -10  111.99    3.10
  -3   3 -10  105.90    4.22
  -3   3 -10  110.72    2.61
  -3   3 -10  110.57    7.12
  -3   3 -10  113.91    2.69
  -3   3 -10  107.98    2.85
  -3   3 -11  211.61    3.52
  -3   3 -11  193.14    4.10
  -3   3 -11  203.55    3.55
  -3   3 -11  199.97    5.75
  -3   3 -11  199.92    3.88
  -3   3 -12  126.55    3.38
  -3   3 -12  125.52    4.62
  -3   3 -12  130.76    2.92
  -3   3 -12  126.35    3.13
   3   3  12  138.78    3.11
  -3   3 -13  182.37    5.42
  -3   3 -13  188.56    3.45
  -3   3 -13  182.12    3.71
  -3   3 -14   61.30    3.26
  -3   3 -15   33.70    1.64
   3   3  15   31.99    1.58
   3   3  16    2.12    0.84
   3   3  17    3.85    0.78
   3   3  17    3.58    1.23
   3   3  18   11.46    0.77
   3   3  18    9.19    1.09
  -3   5  15    7.86    0.90
  -3   5  14    1.78    0.92
   3   5 -13    5.76    0.93
  -3   5  13    6.11    1.22
  -3   5  12   27.63    1.94
   3   5 -12   38.08    1.68
   3   5 -11    3.12    0.99
  -3   5  11    3.68    1.34
  -3   5  10  130.24    3.88
   3   5 -10  155.22    7.41
   3   5  -9   48.90    2.05
   3   5  -9   51.85    4.88
   3   5  -8    1.90    1.00
   3   5  -8    3.93    2.75
   3   5  -7  158.36    3.46
   3   5  -6  170.45    3.60
   3   5  -6  147.30    7.32
   3   5  -5   93.93    2.05
   3   5  -5   89.04    2.57
   3   5  -4   44.61    1.55
   3   5  -4   45.96    1.90
   3   5  -3  141.25    2.48
   3   5  -3  156.52    3.19
  -3   5   2   83.84    1.97
   3   5  -2   86.83    2.03
  -3   5   2   89.01    3.53
   3   5  -2   78.99    2.26
  -3   5   1  236.88    3.15
  -3   5   1  228.03    5.56
  -3   5   0   70.69    1.81
   3   5   0   76.01    1.95
  -3   5   0   72.88    3.32
   3   5   0   68.43    2.00
  -3   5  -1   50.91    1.59
  -3   5  -1   49.95    2.91
  -3   5  -2   41.30    2.74
  -3   5  -2   35.22    1.68
  -3   5  -3   84.18    1.97
  -3   5  -3   84.37    3.73
  -3   5  -3   76.19    2.41
  -3   5  -4  298.96    6.89
  -3   5  -4  267.63    4.46
  -3   5  -5   18.53    2.14
  -3   5  -5   16.91    1.44
  -3   5  -6   57.51    2.22
  -3   5  -7  153.47    3.48
  -3   5  -8   70.85    2.46
   3   5   8   64.49    2.04
   3   5   9    4.30    0.94
  -3   5 -10   55.56    2.11
   3   5  10   57.78    1.89
  -3   5 -11   10.91    1.25
   3   5  11   11.76    1.07
   3   5  12   55.57    2.39
   3   5  12   51.28    1.62
   3   5  13   15.67    1.46
   3   5  13   17.83    1.01
   3   5  14   31.00    1.49
   3   5  14   36.06    1.14
   4  -6 -11   13.10    0.68
   4  -6 -11   12.92    0.64
   4  -6 -10    8.33    0.62
   4  -6 -10    7.07    1.65
   4  -6  -9   39.48    1.12
   4  -6  -9   31.84    2.76
   4  -6  -8   24.24    0.92
   4  -6  -8   21.15    2.54
   4  -6  -7   13.79    0.80
   4  -6  -7   10.95    2.29
   4  -6  -6   53.56    1.36
   4  -6  -6   41.70    3.43
   4  -6  -5   10.66    2.13
   4  -6  -5   14.30    0.82
   4  -6  -5   11.26    2.26
   4  -6  -4    4.43    1.83
   4  -6  -4    5.36    1.85
   4  -6  -3   17.49    2.33
   4  -6  -2   40.22    2.96
  -4  -6   1   39.89    2.92
  -4  -6   0   29.56    2.42
  -4  -6   0   28.80    2.68
  -4  -6  -1  118.34    4.43
  -4  -6  -1  126.96    4.85
  -4  -6  -2   17.23    2.05
  -4  -6  -2   21.13    2.53
  -4  -6  -2   20.45    2.25
  -4  -6  -3   25.01    1.05
  -4  -6  -3   23.53    2.35
  -4  -6  -3   25.56    2.71
  -4  -6  -3   26.32    2.40
  -4  -6  -4   18.01    0.94
  -4  -6  -4   17.53    2.21
  -4  -6  -4   17.42    2.10
  -4  -6  -4   20.27    2.54
  -4  -6  -4   17.82    2.12
  -4  -6  -5    5.07    0.69
  -4  -6  -5    4.30    1.63
  -4  -6  -5    5.00    1.93
  -4  -6  -5    5.04    1.49
  -4  -6  -6    4.45    0.66
  -4  -6  -6    4.96    1.58
  -4  -6  -6    3.53    1.43
  -4  -6  -7   27.01    1.04
  -4  -6  -7   23.85    2.30
  -4  -6  -8   40.98    1.18
  -4  -6  -8   41.52    2.63
  -4  -6  -9   17.82    0.79
  -4  -6  -9   17.81    0.66
  -4  -6  -9   17.78    1.73
  -4  -6 -10   21.33    0.72
   4  -4 -17   21.72    1.40
   4  -4 -17   18.04    2.10
   4  -4 -16   76.41    4.61
   4  -4 -15  149.57    7.39
   4  -4 -14   63.92    1.70
   4  -4 -13    7.32    0.90
   4  -4 -12   23.12    1.16
   4  -4 -12   23.11    1.30
   4  -4 -11   96.31    5.21
   4  -4 -11   97.39    2.41
   4  -4 -11   99.57    2.12
   4  -4 -10   38.90    3.64
   4  -4 -10   44.19    3.01
   4  -4 -10   38.37    1.42
   4  -4 -10   36.49    1.62
   4  -4  -9   57.78    4.01
   4  -4  -9   56.69    2.70
   4  -4  -9   64.20    3.43
   4  -4  -9   56.80    1.88
   4  -4  -8  308.72    6.32
   4  -4  -8  306.69    8.27
   4  -4  -8  307.92    4.21
   4  -4  -7   16.79    1.13
   4  -4  -7   18.17    2.67
   4  -4  -7   16.91    1.70
   4  -4  -7   16.51    2.06
   4  -4  -7   15.94    2.32
   4  -4  -6   71.36    1.93
   4  -4  -6   71.98    3.17
   4  -4  -6   71.03    4.27
   4  -4  -6   72.34    3.89
   4  -4  -5   16.89    1.08
   4  -4  -5   17.16    2.29
   4  -4  -5   17.21    1.75
   4  -4  -5   18.69    2.63
   4  -4  -5   16.57    2.19
   4  -4  -4   83.36    1.94
   4  -4  -4   86.61    4.03
   4  -4  -4   81.99    4.14
   4  -4  -4   92.05    3.75
   4  -4  -4   88.64    3.40
   4  -4  -4   84.80    3.89
   4  -4  -3   22.70    1.08
   4  -4  -3   23.74    2.28
   4  -4  -3   23.69    1.90
   4  -4  -3   26.51    2.23
   4  -4  -3   24.89    2.58
   4  -4  -2   24.11    1.05
   4  -4  -2   24.45    2.20
   4  -4  -2   25.71    2.10
   4  -4  -2   24.31    2.39
   4  -4  -2   24.47    1.87
  -4  -4   2   21.21    2.46
   4  -4  -1   17.37    1.62
   4  -4  -1   18.91    2.18
   4  -4  -1   18.22    1.83
   4  -4  -1   18.00    1.86
  -4  -4   1   18.48    0.93
  -4  -4   1   15.57    2.43
  -4  -4   0   23.38    1.05
  -4  -4   0   26.93    3.07
  -4  -4  -1  111.50    2.12
  -4  -4  -1  120.74    5.94
   4  -4   2  533.33    7.66
  -4  -4  -2  519.15    4.92
  -4  -4  -3  228.44    3.22
   4  -4   3  239.07    5.02
  -4  -4  -4  242.99    3.40
  -4  -4  -5   57.83    1.76
  -4  -4  -5   59.29    3.83
  -4  -4  -6  188.47    6.48
  -4  -4  -6  177.99    6.21
  -4  -4  -6  173.90    2.99
  -4  -4  -7  106.29    5.25
  -4  -4  -7   98.68    2.32
  -4  -4  -7  102.09    4.90
  -4  -4  -8   46.28    4.66
  -4  -4  -8   52.30    3.74
  -4  -4  -9  161.23    3.05
  -4  -4  -9  156.49    7.67
  -4  -4  -9  152.07    5.39
  -4  -4  -9  155.18    6.41
  -4  -4  -9  154.71    6.06
  -4  -4 -10  167.58    5.59
  -4  -4 -10  179.32    3.19
  -4  -4 -10  177.59    7.83
  -4  -4 -11   16.78    1.15
  -4  -4 -12   31.36    3.39
  -4  -4 -12   35.48    2.36
  -4  -4 -13    1.03    0.65
  -4  -4 -13    1.33    1.69
  -4  -4 -13    1.67    1.10
  -4  -4 -14   29.41    1.12
  -4  -4 -14   31.80    0.97
  -4  -4 -15   28.16    0.82
  -4  -4 -15   31.65    1.73
   4  -2 -20   11.75    1.53
   4  -2 -19   14.29    1.67
   4  -2 -19   12.42    2.03
   4  -2 -18   57.11    4.09
   4  -2 -18   56.45    3.00
   4  -2 -18   47.65    3.71
   4  -2 -17   72.92    5.28
   4  -2 -17   61.47    3.33
   4  -2 -17   65.00    3.18
   4  -2 -17   67.09    4.85
   4  -2 -16   86.57    6.21
   4  -2 -16   83.77    4.00
   4  -2 -15   88.91    7.24
   4  -2 -14   76.37    1.97
   4  -2 -14   93.03    3.92
   4  -2 -14   92.78    7.86
   4  -2 -14   94.29    6.22
   4  -2 -13   67.93    1.77
   4  -2 -13   71.61    1.90
   4  -2 -12   24.56    4.70
   4  -2 -12   26.63    1.16
   4  -2 -12   27.50    1.26
   4  -2 -11  198.54    4.62
   4  -2 -11  194.81    2.99
   4  -2 -11  195.08    2.64
   4  -2 -10    7.27    0.82
   4  -2 -10    5.52    1.87
   4  -2 -10    8.15    1.32
   4  -2 -10    7.56    0.70
   4  -2  -9  346.92    5.72
   4  -2  -9  334.89    7.21
   4  -2  -9  329.62    4.97
   4  -2  -8  132.63    3.55
   4  -2  -8  126.93    2.13
   4  -2  -7  549.85    8.15
   4  -2  -7  550.87    4.52
   4  -2  -6  427.09    6.72
   4  -2  -6  409.86    7.14
   4  -2  -6  428.92    3.71
   4  -2  -6  419.96    4.09
   4  -2  -6  411.67    6.72
   4  -2  -5  274.74    2.74
  -4  -2   5  258.95    2.58
   4  -2  -5  266.06    2.97
   4  -2  -5  269.41    5.03
   4  -2  -5  269.71    5.42
   4  -2  -4   80.41    2.95
   4  -2  -4   82.31    1.46
  -4  -2   4  100.47    2.67
   4  -2  -4   75.08    1.51
  -4  -2   4   95.44    1.51
   4  -2  -4   77.90    2.74
   4  -2  -3  777.79    4.83
  -4  -2   3  776.82    8.48
  -4  -2   3  762.49    4.91
   4  -2  -3  755.35    5.04
   4  -2  -3  757.81    8.00
   4  -2  -2  170.50    3.61
   4  -2  -2  173.43    1.88
  -4  -2   2  199.07    4.61
   4  -2  -2  174.59    2.00
  -4  -2   2  192.54    2.11
   4  -2  -2  171.90    3.46
   4  -2  -1   77.07    2.35
  -4  -2   1  112.56    1.62
   4  -2  -1   81.06    1.24
  -4  -2   1  109.12    3.77
  -4  -2   1  106.65    1.58
   4  -2  -1   81.34    1.29
   4  -2  -1   79.03    2.24
   4  -2   0   47.78    0.87
  -4  -2   0   43.08    1.11
  -4  -2   0   44.31    1.45
   4  -2   0   48.28    1.76
   4  -2   0   50.20    0.97
   4  -2   0   47.39    1.65
  -4  -2  -1  524.97    3.95
  -4  -2  -1  519.02    3.62
  -4  -2  -2 1399.50    7.80
  -4  -2  -2 1397.50    7.34
  -4  -2  -3  216.31    2.33
  -4  -2  -3  218.13    2.60
  -4  -2  -4  152.99    2.01
  -4  -2  -4  152.10    2.23
  -4  -2  -5  258.45    2.76
  -4  -2  -5  254.87    3.02
  -4  -2  -6  511.33    7.55
  -4  -2  -7  138.80    4.25
  -4  -2  -7  125.80    2.05
  -4  -2  -7  138.51    4.18
  -4  -2  -8  282.52    6.34
  -4  -2  -8  271.16    3.16
  -4  -2  -8  287.26    6.34
  -4  -2  -9   58.73    3.28
  -4  -2  -9   59.37    3.20
  -4  -2  -9   53.93    1.48
  -4  -2 -10    6.60    0.74
  -4  -2 -10    7.17    2.28
  -4  -2 -10    7.12    1.61
  -4  -2 -10    9.68    4.25
  -4  -2 -11    4.65    0.70
  -4  -2 -11    2.38    1.92
  -4  -2 -11    5.71    2.15
  -4  -2 -11    5.17    1.39
  -4  -2 -11    7.29    4.00
  -4  -2 -12   12.00    0.89
  -4  -2 -12   15.90    1.93
  -4  -2 -12   16.99    3.95
  -4  -2 -13  112.13    4.19
  -4  -2 -13  107.91    5.79
  -4  -2 -14    8.23    3.01
  -4  -2 -14    6.70    0.75
  -4  -2 -14    8.16    1.52
  -4  -2 -14    6.61    2.70
  -4  -2 -15  118.47    5.48
  -4  -2 -15  110.15    4.13
  -4  -2 -15  103.60    2.05
  -4  -2 -15  105.94    5.26
  -4  -2 -16   85.06    3.53
  -4  -2 -16   80.45    1.78
  -4  -2 -16   79.96    4.03
  -4  -2 -16   86.69    3.66
  -4  -2 -17   69.63    2.98
  -4  -2 -17   66.39    1.54
  -4  -2 -17   71.16    3.33
  -4  -2 -18   22.90    1.69
  -4  -2 -18   26.87    1.99
  -4  -2 -18   23.09    0.88
  -4  -2 -18   23.11    1.76
   4   0 -21    1.35    0.87
   4   0 -20   30.74    1.13
   4   0 -20   30.06    2.05
   4   0 -19    0.29    0.59
   4   0 -19    1.07    1.45
   4   0 -18    0.56    0.63
   4   0 -18    0.23    1.67
   4   0 -17  123.88    2.53
   4   0 -16  207.79    6.27
   4   0 -16  200.13    3.21
   4   0 -16  208.85    7.07
   4   0 -15  131.52    5.42
   4   0 -15  119.27    5.90
   4   0 -15   94.40    5.75
   4   0 -15   99.54    4.69
   4   0 -15  107.73    5.50
   4   0 -14  232.20    7.77
   4   0 -14  188.27    7.82
   4   0 -14  204.52    6.39
   4   0 -14  204.99    2.83
   4   0 -14  233.88    6.30
   4   0 -14  214.98    7.63
   4   0 -13    0.25    1.10
   4   0 -13    0.55    0.56
   4   0 -13    0.25    2.33
   4   0 -13    0.19    2.90
   4   0 -13    0.03    1.06
   4   0 -13    0.33    2.50
   4   0 -13    0.53    1.28
   4   0 -12   22.14    1.82
   4   0 -12   19.71    2.99
   4   0 -12   25.87    3.61
   4   0 -12   19.44    3.51
   4   0 -12   21.86    2.10
   4   0 -12   23.49    1.81
   4   0 -12   22.47    0.93
   4   0 -11  584.44   13.52
   4   0 -11  562.24    7.47
   4   0 -11  581.56    8.86
  -4   0  11  595.58    7.21
   4   0 -11  592.81    7.82
   4   0 -10   11.99    0.70
  -4   0  10   15.08    1.36
   4   0 -10   12.49    2.30
   4   0 -10   10.21    3.45
   4   0 -10   15.81    3.66
   4   0 -10   14.38    1.30
   4   0 -10   13.22    1.44
   4   0 -10   13.52    0.68
   4   0  -9  198.63    6.94
   4   0  -9  183.53    7.45
   4   0  -9  179.27    4.01
   4   0  -9  158.95    2.05
   4   0  -9  195.24    5.80
   4   0  -9  168.17    3.31
   4   0  -9  187.88    1.96
   4   0  -8   63.14    2.05
   4   0  -8   65.05    2.06
   4   0  -8   67.28    2.41
   4   0  -8   64.47    2.04
   4   0  -8   65.26    1.26
   4   0  -8   62.24    1.13
   4   0  -8   71.27    3.62
   4   0  -8   65.44    1.29
   4   0  -8   65.90    1.07
   4   0  -7   64.36    2.05
   4   0  -7   58.32    1.88
   4   0  -7   62.52    1.36
   4   0  -7   65.62    2.22
   4   0  -7   62.35    1.84
   4   0  -7   63.80    1.05
   4   0  -7   62.69    3.32
   4   0  -7   62.54    1.17
   4   0  -7   65.71    0.97
   4   0  -6   75.73    2.08
   4   0  -6   77.37    2.06
   4   0  -6   73.74    1.77
   4   0  -6   76.27    2.17
   4   0  -6   78.16    1.03
   4   0  -6   78.13    3.44
   4   0  -6   75.61    1.21
   4   0  -6   73.03    1.24
   4   0  -6   77.23    0.95
   4   0  -5  279.03    3.73
   4   0  -5  295.91    3.92
   4   0  -5  284.72    1.89
   4   0  -5  296.69    3.11
   4   0  -5  290.90    2.32
   4   0  -5  274.93    2.28
   4   0  -5  289.43    1.86
   4   0  -4  219.44    3.19
   4   0  -4  227.02    3.26
  -4   0   4  222.70    2.78
  -4   0   4  191.43    3.30
   4   0  -4  200.39    2.19
   4   0  -4  204.97    1.80
   4   0  -4  197.54    1.32
   4   0  -4  210.27    1.82
   4   0  -3  160.54    1.56
  -4   0   3  166.87    2.24
  -4   0   3  159.48    2.99
   4   0  -3  170.24    2.72
   4   0  -3  163.75    2.58
   4   0  -3  163.73    1.49
   4   0  -3  155.10    1.00
  -4   0   2   81.26    1.54
   4   0  -2   83.16    1.06
   4   0  -2   80.82    1.19
   4   0  -2   88.54    1.88
   4   0  -2   92.53    1.91
  -4   0   2   76.25    0.79
   4   0  -1 1949.78    8.66
  -4   0   1 1869.49    9.03
   4   0  -1 1991.23   10.66
   4   0  -1 1972.78   10.62
   4   0  -1 1911.17    8.84
  -4   0   0 2561.72   13.02
  -4   0   0 2483.55   10.91
   4   0   0 2515.41   12.53
   4   0   0 2525.60   12.60
   4   0   0 2468.10   10.74
  -4   0  -1  233.53    2.18
  -4   0  -1  224.77    1.83
  -4   0  -1  224.47    2.90
   4   0   1  203.25    1.62
  -4   0  -1  222.50    1.92
   4   0   1  225.83    1.78
  -4   0  -1  209.71    2.05
   4   0   1  213.41    2.38
  -4   0  -2   13.45    0.80
  -4   0  -2   10.09    1.40
  -4   0  -2   12.16    1.15
  -4   0  -2   13.26    1.07
  -4   0  -2   11.97    0.61
   4   0   2   12.51    0.57
  -4   0  -2   12.78    0.39
  -4   0  -3 5826.88   26.85
  -4   0  -3 5896.24   24.61
  -4   0  -3 5905.02   24.42
  -4   0  -3 5944.93   29.04
  -4   0  -3 5902.29   28.47
   4   0   3 5981.89   24.75
  -4   0  -3 5968.74   24.28
  -4   0  -4 3552.73   16.74
  -4   0  -4 3520.25   15.07
  -4   0  -4 3492.15   15.21
  -4   0  -4 3420.61   20.44
  -4   0  -4 3452.59   19.04
  -4   0  -4 3517.13   16.93
   4   0   4 3491.72   20.55
  -4   0  -4 3524.03   14.93
  -4   0  -4 3494.35   14.81
  -4   0  -5  251.58    4.93
  -4   0  -5  201.44    1.76
   4   0   5  211.70    2.35
  -4   0  -5  188.54    1.81
  -4   0  -5  213.97    1.88
  -4   0  -5  211.88    4.53
  -4   0  -5  200.44    3.52
  -4   0  -5  211.97    3.41
   4   0   5  205.60    4.27
  -4   0  -5  220.50    2.91
  -4   0  -5  195.68    1.86
  -4   0  -5  212.77    1.76
  -4   0  -5  223.66    1.68
  -4   0  -5  194.03    1.10
   4   0   6   59.05    1.29
  -4   0  -6   70.68    1.22
  -4   0  -6   47.66    2.80
  -4   0  -6   51.06    1.97
  -4   0  -6   58.83    2.14
  -4   0  -6   53.35    1.20
  -4   0  -6   48.26    0.84
  -4   0  -6   62.19    1.02
  -4   0  -6   63.03    1.17
  -4   0  -7  270.98    6.05
  -4   0  -7  248.74    5.01
  -4   0  -7  261.86    2.46
  -4   0  -7  238.40    5.76
  -4   0  -7  223.43    3.92
  -4   0  -7  255.34    4.57
  -4   0  -7  245.30    4.35
  -4   0  -7  264.19    2.49
  -4   0  -7  247.61    2.52
  -4   0  -7  254.55    2.31
  -4   0  -7  234.93    2.00
  -4   0  -8  368.04    5.62
  -4   0  -8  376.93    6.30
  -4   0  -8  367.31    3.25
  -4   0  -8  376.99    3.21
  -4   0  -8  371.30    3.27
  -4   0  -8  359.96    3.06
  -4   0  -9  716.84    8.92
  -4   0  -9  733.50    8.70
  -4   0  -9  772.27    9.25
  -4   0  -9  796.59   11.04
  -4   0  -9  676.79    5.04
  -4   0  -9  736.48   11.36
  -4   0  -9  740.14    8.45
  -4   0  -9  730.05    4.92
  -4   0  -9  696.45    4.98
  -4   0  -9  709.16    5.13
  -4   0  -9  728.22    4.97
  -4   0 -10 1306.59   12.61
  -4   0 -10 1365.56   15.48
  -4   0 -10 1207.01    7.59
  -4   0 -10 1178.40   12.64
  -4   0 -10 1226.04   12.42
  -4   0 -10 1213.70    7.47
  -4   0 -10 1254.11   15.54
  -4   0 -10 1269.37   12.47
  -4   0 -11  213.34    4.99
  -4   0 -11  212.12    5.44
  -4   0 -11  212.85    5.26
  -4   0 -11  213.29    2.87
  -4   0 -11  203.21    2.72
  -4   0 -11  215.02    2.75
  -4   0 -11  216.04    6.58
  -4   0 -11  218.19    5.33
  -4   0 -12  295.69    5.97
  -4   0 -12  272.99    6.33
  -4   0 -12  276.84    6.57
  -4   0 -12  255.02    3.26
  -4   0 -12  280.35    3.38
  -4   0 -12  298.63    6.88
  -4   0 -12  299.73    7.75
  -4   0 -13  977.68   11.32
  -4   0 -13  946.37   12.64
  -4   0 -13  932.07   12.81
  -4   0 -13  961.52    7.25
  -4   0 -13  957.61   14.05
  -4   0 -14  170.75    5.48
  -4   0 -14  183.55    5.92
  -4   0 -14  184.28    5.79
  -4   0 -14  164.89    2.82
  -4   0 -14  176.80    2.89
  -4   0 -14  182.88    6.17
  -4   0 -15  139.47    5.29
  -4   0 -15  132.55    2.57
  -4   0 -15  130.96    5.20
  -4   0 -16   39.92    1.50
  -4   0 -16   40.95    2.87
  -4   0 -17    1.18    1.43
  -4   0 -17    0.52    0.72
  -4   0 -17    1.80    1.33
  -4   0 -18   15.96    1.83
  -4   0 -18   15.63    0.98
  -4   0 -19    5.41    1.24
  -4   0 -19    5.36    0.68
  -4   0 -20    1.32    0.79
  -4   0 -20    1.05    0.43
   4   2 -20    9.87    0.76
  -4   2  19   10.62    1.20
  -4   2  19   11.72    1.11
  -4   2  19   13.85    0.92
   4   2 -18   48.18    2.54
   4   2 -18   45.39    1.65
   4   2 -17   72.58    3.29
   4   2 -17   63.72    1.99
  -4   2  16   77.77    3.49
   4   2 -16   89.27    2.39
  -4   2  15   64.57    3.31
   4   2 -15   75.71    3.63
   4   2 -15   69.63    5.84
   4   2 -15   72.10    2.06
   4   2 -15   74.45    2.22
   4   2 -14   84.02    3.78
   4   2 -14   80.08    2.13
   4   2 -14   74.20    5.60
   4   2 -14   79.06    2.23
   4   2 -13   79.89    2.37
   4   2 -13   89.01    3.85
   4   2 -13   77.90    2.04
   4   2 -13   75.71    5.94
   4   2 -13   83.35    2.24
   4   2 -12   32.53    1.59
   4   2 -12   30.56    2.47
   4   2 -12   33.34    4.63
   4   2 -12   32.96    1.40
   4   2 -12   31.98    1.43
   4   2 -11  196.50    3.35
   4   2 -11  190.29    5.05
   4   2 -11  191.95    2.97
   4   2 -11  204.43    8.86
   4   2 -11  199.22    3.13
   4   2 -10   12.87    1.02
   4   2 -10   10.30    1.58
   4   2 -10   12.48    0.96
   4   2 -10   12.57    0.92
   4   2  -9  321.60   10.31
   4   2  -9  298.57    5.71
   4   2  -9  316.60    3.55
   4   2  -9  309.06    3.57
   4   2  -8  134.67    2.32
   4   2  -8  126.65    6.48
   4   2  -8  121.37    3.47
   4   2  -7  564.36    4.70
   4   2  -7  574.10   12.63
   4   2  -7  553.42    4.60
   4   2  -7  551.34    9.12
   4   2  -7  541.41    4.48
   4   2  -6  415.48    7.44
   4   2  -6  433.64    3.91
   4   2  -6  427.58    3.82
   4   2  -6  423.05    5.62
   4   2  -6  427.29    3.17
   4   2  -6  419.19    3.67
   4   2  -5  276.21    5.75
   4   2  -5  286.56    2.90
   4   2  -5  281.74    4.24
   4   2  -5  273.57    8.54
   4   2  -5  276.32    2.75
   4   2  -5  281.27    2.38
   4   2  -4  103.03    5.45
   4   2  -4  103.50    2.40
   4   2  -4  102.43    1.39
   4   2  -4  106.92    1.58
   4   2  -3  797.56    6.77
  -4   2   3  792.59    4.26
   4   2  -3  808.55    4.72
  -4   2   3  792.48    3.81
   4   2  -2  190.86    2.79
   4   2  -2  201.88    4.14
   4   2  -2  179.28    2.14
   4   2  -2  198.22    2.01
  -4   2   2  167.99    1.39
   4   2  -1   88.40    1.72
   4   2  -1   97.09    2.73
  -4   2   1   59.54    1.70
   4   2  -1   86.77    1.43
   4   2   0   43.72    1.16
   4   2   0   46.39    1.89
  -4   2   0   48.46    1.38
  -4   2   0   51.97    1.11
  -4   2   0   51.69    2.56
   4   2   0   45.43    1.11
  -4   2   0   55.51    0.95
  -4   2  -1  539.64    6.12
  -4   2  -1  523.45    6.02
   4   2   1  548.71    4.07
  -4   2  -1  543.96    4.04
  -4   2  -1  469.56    3.20
  -4   2  -1  500.23    7.70
  -4   2  -1  522.94    3.61
  -4   2  -1  541.97    3.36
   4   2   1  568.21    4.04
  -4   2  -1  539.70    3.51
  -4   2  -2 1338.21   10.70
  -4   2  -2 1360.04   11.20
  -4   2  -2 1371.39    7.30
  -4   2  -2 1382.03    7.93
  -4   2  -2 1363.31    7.43
   4   2   2 1393.53    7.80
  -4   2  -2 1348.80    7.31
  -4   2  -2 1382.08    6.91
  -4   2  -2 1379.73    7.26
  -4   2  -3  180.91    4.05
  -4   2  -3  170.39    3.62
  -4   2  -3  178.13    2.08
  -4   2  -3  174.00    2.42
  -4   2  -3  178.81    2.15
  -4   2  -3  181.49    3.61
  -4   2  -3  165.49    5.16
  -4   2  -3  182.71    1.84
  -4   2  -3  178.57    2.10
  -4   2  -3  179.58    2.10
  -4   2  -3  174.84    2.49
  -4   2  -4  123.28    1.80
  -4   2  -4  126.86    2.16
  -4   2  -4  127.79    3.23
  -4   2  -4  117.82    4.72
  -4   2  -4  128.34    2.16
  -4   2  -4  131.31    1.91
  -4   2  -4  132.25    1.91
  -4   2  -4  124.60    3.26
  -4   2  -4  129.18    3.55
  -4   2  -5  287.31    3.51
  -4   2  -5  301.29    3.02
  -4   2  -5  288.20    3.35
  -4   2  -5  304.63    3.05
  -4   2  -5  293.23    3.04
  -4   2  -6  529.20    7.50
  -4   2  -6  549.61    8.30
  -4   2  -6  537.10    4.46
  -4   2  -6  538.60    5.24
  -4   2  -6  551.36    7.44
  -4   2  -7  177.61    4.43
  -4   2  -7  164.29    6.67
  -4   2  -7  170.38    4.54
  -4   2  -7  180.30    5.00
  -4   2  -7  168.30    2.50
  -4   2  -7  167.93    2.46
  -4   2  -7  164.62    2.70
  -4   2  -8  284.75    3.44
  -4   2  -8  277.27    4.11
  -4   2  -8  272.60    8.99
  -4   2  -8  280.61    5.87
  -4   2  -8  280.32    3.44
  -4   2  -8  272.71    3.62
  -4   2  -8  277.47    3.36
  -4   2  -9   53.43    1.65
  -4   2  -9   53.65    1.98
  -4   2  -9   55.17    2.89
  -4   2  -9   57.57    3.34
  -4   2  -9   54.45    1.73
  -4   2  -9   55.22    1.63
  -4   2  -9   51.51    1.72
  -4   2 -10   13.41    1.13
  -4   2 -10   13.16    1.33
  -4   2 -10   13.44    1.90
  -4   2 -10   14.85    2.15
  -4   2 -10   13.56    1.11
  -4   2 -10   13.92    1.09
  -4   2 -10   13.56    1.05
  -4   2 -11    4.68    1.01
  -4   2 -11    5.13    1.19
  -4   2 -11    5.79    1.77
  -4   2 -11    4.99    1.77
  -4   2 -11    4.28    0.88
  -4   2 -11    4.66    1.03
  -4   2 -11    5.29    0.93
  -4   2 -12   11.70    1.17
  -4   2 -12   12.52    2.27
  -4   2 -12   12.02    1.12
  -4   2 -12   12.13    1.20
  -4   2 -12   12.66    1.17
  -4   2 -12   12.83    2.06
  -4   2 -13  119.39    4.65
  -4   2 -13  110.95    2.59
  -4   2 -13  106.74    2.71
   4   2  13  123.38    2.84
  -4   2 -14    4.69    1.75
  -4   2 -14    4.45    0.97
  -4   2 -14    4.94    0.95
   4   2  14    4.59    0.97
  -4   2 -15  100.09    2.55
  -4   2 -15  110.91    2.54
  -4   2 -16   89.28    2.22
  -4   2 -16   85.29    2.30
   4   2  16   84.47    2.22
  -4   2 -17   66.15    1.80
  -4   2 -17   62.89    1.85
  -4   2 -18   23.34    1.11
  -4   2 -18   25.22    1.80
  -4   4  17   23.16    1.01
  -4   4  17   18.68    1.44
  -4   4  16   59.02    1.62
  -4   4  16   53.37    2.39
  -4   4  15  146.62    2.70
  -4   4  15  130.76    3.91
  -4   4  14   70.66    3.24
   4   4 -14   68.74    2.24
  -4   4  13    9.25    1.77
   4   4 -13    7.18    3.40
   4   4 -12   17.66    1.49
   4   4 -12   18.74    1.40
   4   4 -11   84.24    2.67
  -4   4  11   92.46    3.87
   4   4 -11   90.91    6.72
   4   4 -11   80.09    2.48
   4   4 -10   43.46    2.02
   4   4 -10   40.76    5.33
   4   4 -10   40.63    1.84
   4   4  -9   89.63    2.70
   4   4  -9   81.06    6.56
   4   4  -8  293.78    4.61
   4   4  -8  300.40   11.37
   4   4  -7   16.58    1.32
   4   4  -7   15.78    4.15
   4   4  -6   62.58    1.66
   4   4  -6   61.02    2.02
   4   4  -6   57.35    5.47
   4   4  -5   19.00    1.09
   4   4  -5   16.92    1.16
   4   4  -5   16.97    3.82
   4   4  -4   72.27    1.73
   4   4  -4   68.10    1.99
   4   4  -4   67.28    5.50
   4   4  -3   30.01    1.36
   4   4  -3   27.17    3.97
   4   4  -3   24.74    1.17
  -4   4   3   21.46    1.99
   4   4  -2   32.08    1.36
  -4   4   2   34.46    2.32
  -4   4   1   24.95    2.03
   4   4  -1   22.40    1.13
  -4   4   0   29.09    2.21
  -4   4   0   30.09    1.20
  -4   4  -1  105.85    2.38
  -4   4  -1  112.56    3.91
  -4   4  -2  544.19    4.77
  -4   4  -2  523.92    5.64
  -4   4  -2  572.95    4.66
   4   4   2  497.10    5.20
  -4   4  -2  559.20    8.72
  -4   4  -3  242.15    3.18
  -4   4  -3  229.28    3.76
  -4   4  -3  245.07    8.22
   4   4   3  219.29    3.38
  -4   4  -3  246.08    2.95
  -4   4  -3  254.65    6.07
  -4   4  -4  242.48    3.99
  -4   4  -4  268.48    3.47
  -4   4  -4  246.56    8.73
   4   4   4  243.29    3.68
  -4   4  -4  259.62    3.10
  -4   4  -4  258.02    6.27
  -4   4  -5   38.21    1.85
  -4   4  -5   40.64    1.52
  -4   4  -5   41.26    4.38
  -4   4  -5   39.83    2.82
  -4   4  -6  162.26    2.87
  -4   4  -6  151.05    3.41
  -4   4  -6  160.03    5.25
   4   4   6  161.57    3.19
  -4   4  -7  116.49    3.08
  -4   4  -7  122.62    2.59
  -4   4  -7  118.98    4.74
  -4   4  -8   60.18    1.98
  -4   4  -8   56.33    2.33
   4   4   9  169.61    3.47
  -4   4  -9  175.30    3.89
  -4   4  -9  182.96    3.28
   4   4  10  188.40    3.69
  -4   4 -10  192.11    3.28
  -4   4 -11   16.02    1.59
   4   4  12   37.94    1.78
   4   4  13    0.73    0.90
   4   4  14   33.89    1.54
   4   4  15   29.97    1.36
   4   4  16   24.37    1.08
   4   4  16   20.69    1.51
   4   6 -11    8.41    0.70
   4   6 -10   13.89    0.94
   4   6  -9   56.50    1.67
   4   6  -8   21.61    1.23
   4   6  -7   11.15    1.04
   4   6  -6   44.74    1.69
   4   6  -5    9.31    1.03
  -4   6   4    6.39    0.76
   4   6  -4    6.93    0.95
   4   6  -3   19.56    1.05
  -4   6   3   17.77    0.94
   4   6  -3   16.14    1.15
   4   6  -2   49.52    1.43
  -4   6   2   47.38    1.32
   4   6  -2   46.48    1.63
  -4   6   1   30.81    1.16
   4   6  -1   32.23    1.24
   4   6  -1   30.25    1.35
   4   6   0   27.56    1.19
  -4   6   0   30.34    1.14
   4   6   1  135.74    2.24
   4   6   2   20.16    1.12
   4   6   3   28.00    1.21
   4   6   4   20.02    1.07
   4   6   5    4.16    0.82
  -4   6  -5    3.04    0.80
   4   6   6    1.92    0.72
   4   6   7   19.08    0.93
   4   6   8   41.15    1.09
   4   6   9   16.86    0.75
   4   6  10   22.40    0.70
   5  -5 -15   56.60    1.17
   5  -5 -14   34.53    1.16
   5  -5 -14   37.22    2.76
   5  -5 -13   22.02    0.99
   5  -5 -13   21.67    2.77
   5  -5 -12   16.76    0.96
   5  -5 -11    8.88    0.86
   5  -5 -11    8.44    0.89
   5  -5 -10   78.79    1.82
   5  -5  -9    7.35    0.85
   5  -5  -9    5.91    2.29
   5  -5  -8   21.24    1.21
   5  -5  -8   19.58    2.89
   5  -5  -8   25.44    2.45
   5  -5  -7   94.72    2.25
   5  -5  -7   97.59    5.12
   5  -5  -6   47.45    1.62
   5  -5  -6   44.11    3.58
   5  -5  -5   90.96    2.13
   5  -5  -5   95.58    4.81
   5  -5  -4  183.38    2.94
   5  -5  -4  185.43    6.43
   5  -5  -3    0.88    1.81
   5  -5  -3    1.19    1.38
   5  -5  -2  306.40    6.55
   5  -5  -2  279.46    7.52
   5  -5  -1    8.98    2.00
   5  -5  -1    8.75    1.58
   5  -5   0  109.32    3.75
  -5  -5   0   98.71    4.97
  -5  -5  -1   75.16    1.85
  -5  -5  -1   79.88    4.75
  -5  -5  -2  131.66    2.46
  -5  -5  -2  131.55    6.23
  -5  -5  -3  157.43    5.91
  -5  -5  -3  154.97    2.72
  -5  -5  -3  154.17    6.90
  -5  -5  -4  143.32    6.80
  -5  -5  -4  147.10    2.72
  -5  -5  -5  108.42    5.26
  -5  -5  -6   29.67    1.43
  -5  -5  -6   32.04    3.47
  -5  -5  -6   30.26    3.03
  -5  -5  -7   94.80    2.28
  -5  -5  -7   92.11    5.49
  -5  -5  -7   96.09    4.80
  -5  -5  -7   96.31    5.10
  -5  -5  -8   60.89    4.56
  -5  -5  -8   60.85    3.48
  -5  -5  -8   63.81    4.20
  -5  -5  -8   61.25    3.78
  -5  -5  -9  143.75    2.66
  -5  -5  -9  142.23    6.15
  -5  -5  -9  133.11    4.78
  -5  -5  -9  149.60    5.43
  -5  -5 -10    0.64    0.66
  -5  -5 -10    1.42    1.83
  -5  -5 -11    3.07    0.68
  -5  -5 -11    3.57    1.70
  -5  -5 -11    2.69    0.98
  -5  -5 -12    8.48    1.56
  -5  -5 -12    8.64    0.73
  -5  -5 -13    9.21    0.59
   5  -3 -19   14.77    1.30
   5  -3 -19   11.95    1.61
   5  -3 -18   11.43    2.46
   5  -3 -18    9.69    2.19
   5  -3 -18    9.54    1.32
   5  -3 -17   32.83    3.46
   5  -3 -17   38.08    2.22
   5  -3 -16   14.05    1.71
   5  -3 -16   15.51    4.31
   5  -3 -15   60.00    6.75
   5  -3 -15   52.05    2.91
   5  -3 -14   98.52    2.24
   5  -3 -14  112.80    4.12
   5  -3 -13   22.39    1.20
   5  -3 -13   21.26    1.26
   5  -3 -12   75.96    3.40
   5  -3 -12   70.76    1.86
   5  -3 -12   70.94    2.04
   5  -3 -11  111.47    5.49
   5  -3 -11  115.90    2.23
   5  -3 -11  118.27    2.55
   5  -3 -10    1.05    0.79
   5  -3 -10    1.28    0.74
   5  -3 -10    1.22    0.65
   5  -3  -9   39.01    1.48
   5  -3  -9   39.24    3.19
   5  -3  -9   39.34    2.17
   5  -3  -9   40.00    2.49
   5  -3  -8   42.42    1.50
   5  -3  -8   42.54    3.12
   5  -3  -8   44.55    2.66
   5  -3  -7  231.61    3.19
   5  -3  -7  224.67    6.16
   5  -3  -6  107.65    4.09
   5  -3  -6  116.34    2.19
   5  -3  -6  119.57    4.41
   5  -3  -6  119.29    4.66
   5  -3  -5  244.53    5.80
   5  -3  -5  244.55    5.87
   5  -3  -5  245.83    6.25
   5  -3  -4  675.83    9.34
   5  -3  -4  670.23    5.23
   5  -3  -4  689.62    9.53
   5  -3  -4  660.98    9.73
   5  -3  -3   45.98    1.27
  -5  -3   3   66.23    1.44
   5  -3  -3   50.52    2.77
   5  -3  -3   46.82    2.47
  -5  -3   3   68.14    1.33
   5  -3  -2  128.86    3.93
  -5  -3   2  160.70    2.23
   5  -3  -2  127.16    1.93
   5  -3  -2  121.49    2.04
  -5  -3   2  160.72    2.07
   5  -3  -1  502.60    7.26
  -5  -3   1  485.90    4.24
   5  -3  -1  501.62    3.91
  -5  -3   1  508.11    9.47
  -5  -3   1  489.39    3.97
   5  -3   0  332.93    2.94
   5  -3   0  341.82    5.33
   5  -3   0  336.00    5.63
  -5  -3  -1  248.40    3.13
  -5  -3  -1  246.03    7.25
  -5  -3  -2  194.23    2.55
  -5  -3  -2  187.09    2.75
  -5  -3  -3   75.84    1.68
  -5  -3  -4   50.55    1.43
  -5  -3  -5   20.23    1.04
  -5  -3  -6  364.70    4.03
  -5  -3  -7   49.97    3.28
  -5  -3  -7   46.45    3.06
  -5  -3  -7   47.05    1.53
  -5  -3  -8  240.45    6.73
  -5  -3  -8  245.69    3.45
  -5  -3  -8  232.24    8.64
  -5  -3  -9  184.10    6.24
  -5  -3  -9  172.78    7.64
  -5  -3  -9  183.70    6.10
  -5  -3  -9  178.58    2.98
  -5  -3 -10  171.36    2.96
  -5  -3 -10  165.16    7.31
  -5  -3 -10  173.93    6.03
  -5  -3 -10  180.31    8.65
  -5  -3 -10  187.58    6.50
  -5  -3 -11   76.57    2.03
  -5  -3 -11   75.60    5.04
  -5  -3 -12   53.72    1.68
  -5  -3 -12   54.72    4.15
  -5  -3 -13   12.50    0.97
  -5  -3 -13   15.35    1.88
  -5  -3 -14   64.76    1.56
  -5  -3 -14   63.38    3.06
  -5  -3 -15  108.22    3.62
  -5  -3 -15  100.49    1.83
  -5  -3 -15  104.40    3.62
  -5  -3 -16    9.53    1.33
  -5  -3 -16    8.87    0.68
  -5  -3 -16    8.96    1.35
  -5  -3 -17   65.10    1.21
   5  -1 -21   51.44    2.01
   5  -1 -20   16.17    1.75
   5  -1 -19   65.24    3.43
   5  -1 -19   67.04    1.62
   5  -1 -19   70.77    3.26
   5  -1 -18   11.84    2.40
   5  -1 -18   11.29    0.86
   5  -1 -18   12.07    1.88
   5  -1 -17   93.62    4.38
   5  -1 -17   94.17    5.42
   5  -1 -16   24.09    3.62
   5  -1 -16   22.46    2.15
   5  -1 -16   26.44    4.14
   5  -1 -16   19.34    3.32
   5  -1 -15   18.29    3.47
   5  -1 -15   21.55    2.03
   5  -1 -15   20.71    2.34
   5  -1 -15   19.08    3.69
   5  -1 -15   23.52    4.45
   5  -1 -14  105.45    4.37
   5  -1 -14  113.74    7.21
   5  -1 -14   98.53    6.73
   5  -1 -13  735.73   16.21
   5  -1 -13  701.41   16.81
   5  -1 -13  728.36   10.74
   5  -1 -12  222.73    3.04
   5  -1 -12  238.65   10.26
   5  -1 -11   38.83    1.27
   5  -1 -11   38.07    4.96
   5  -1 -10   61.75    2.05
   5  -1 -10   59.80    1.44
   5  -1 -10   55.01    2.34
   5  -1 -10   58.33    2.49
   5  -1  -9   52.82    2.30
   5  -1  -9   57.83    2.06
   5  -1  -9   52.34    1.31
   5  -1  -9   58.84    1.31
   5  -1  -9   53.92    0.94
   5  -1  -8   43.10    1.48
  -5  -1   8   38.79    1.34
   5  -1  -8   43.38    1.31
   5  -1  -8   41.66    1.14
   5  -1  -8   42.90    1.05
   5  -1  -7  466.27    7.32
   5  -1  -7  457.18    3.91
   5  -1  -7  457.75    3.67
   5  -1  -7  457.97    3.35
  -5  -1   7  450.86    4.16
   5  -1  -6   11.68    1.71
   5  -1  -6   13.16    0.74
   5  -1  -6   14.18    0.82
   5  -1  -6   13.18    0.65
  -5  -1   6   11.27    0.81
   5  -1  -5  851.69    8.85
   5  -1  -5  885.13    5.16
   5  -1  -5  871.30    5.39
   5  -1  -5  864.18    4.75
   5  -1  -4   94.00    2.76
   5  -1  -4   96.27    1.38
   5  -1  -4   93.89    1.45
  -5  -1   3  390.06    4.68
  -5  -1   3  395.85    2.97
   5  -1  -3  395.31    3.08
  -5  -1   2 2573.23   11.80
  -5  -1   2 2577.35   15.76
  -5  -1   1 1007.69    8.87
   5  -1  -1 1043.94    4.87
  -5  -1   0  231.79    4.42
  -5  -1   0  231.76    2.45
   5  -1   0  252.21    2.25
   5  -1   0  248.73    3.41
   5  -1   1 2986.39   13.02
  -5  -1  -1 2956.92   19.73
  -5  -1  -1 2961.82   14.02
  -5  -1  -2  122.95    1.64
  -5  -1  -2  124.08    3.66
  -5  -1  -2  120.88    1.71
   5  -1   2  113.78    1.29
   5  -1   2  111.02    0.80
  -5  -1  -3 1229.88    6.84
  -5  -1  -3 1179.93   12.30
   5  -1   3 1268.89    6.11
   5  -1   3 1228.80    5.83
  -5  -1  -3 1212.18    6.44
  -5  -1  -4  784.49    5.24
  -5  -1  -4  790.12    5.02
  -5  -1  -4  752.61    9.86
   5  -1   4  755.76    4.27
  -5  -1  -4  782.90    4.56
  -5  -1  -5  511.40    4.75
  -5  -1  -5  511.77    4.02
   5  -1   5  513.70    5.60
  -5  -1  -6  455.72    5.05
  -5  -1  -6  467.34    3.88
  -5  -1  -6  456.06    6.07
  -5  -1  -6  460.14    3.11
  -5  -1  -6  455.47    3.50
  -5  -1  -7 1440.08   10.93
  -5  -1  -7 1514.66   17.36
  -5  -1  -7 1517.14   12.54
  -5  -1  -7 1499.39   12.63
  -5  -1  -7 1459.60    7.55
  -5  -1  -7 1491.67    8.08
  -5  -1  -7 1417.16   15.31
  -5  -1  -8  104.68    1.68
  -5  -1  -8  107.68    5.14
  -5  -1  -8  103.09    3.33
  -5  -1  -9   47.22    2.36
  -5  -1  -9   48.21    2.43
  -5  -1  -9   46.24    3.93
  -5  -1 -10    5.17    1.28
  -5  -1 -10    5.41    1.93
  -5  -1 -10    6.74    2.83
  -5  -1 -10    5.58    1.33
  -5  -1 -10    7.01    2.38
  -5  -1 -11  539.29    8.56
  -5  -1 -11  528.09    8.82
  -5  -1 -11  517.34   10.91
  -5  -1 -12   44.00    2.89
  -5  -1 -12   44.17    3.96
  -5  -1 -12   44.81    2.72
  -5  -1 -12   44.72    2.72
  -5  -1 -12   44.75    1.38
  -5  -1 -12   43.11    3.83
  -5  -1 -12   47.40    2.65
  -5  -1 -13  104.26    5.31
  -5  -1 -13   94.44    3.73
  -5  -1 -13   96.02    4.01
  -5  -1 -13   99.65    2.04
  -5  -1 -13   96.85    3.84
  -5  -1 -13   97.66    5.07
  -5  -1 -14  321.53    3.84
  -5  -1 -14  329.67    8.52
  -5  -1 -15   30.08    2.53
  -5  -1 -15   28.29    1.27
  -5  -1 -15   34.99    3.08
  -5  -1 -16  140.17    4.94
  -5  -1 -16  142.92    4.81
  -5  -1 -16  136.21    4.88
  -5  -1 -17    0.58    1.27
  -5  -1 -17    1.42    1.43
  -5  -1 -17    1.11    0.65
  -5  -1 -17    1.44    1.26
  -5  -1 -18    9.66    1.50
  -5  -1 -18   11.48    0.82
  -5  -1 -18    9.70    1.47
  -5  -1 -19   15.03    1.34
  -5  -1 -19   15.13    0.75
   5   1 -21   60.62    1.31
   5   1 -20   11.99    1.36
   5   1 -20   11.80    0.83
   5   1 -19   60.75    2.80
   5   1 -19   65.01    1.80
   5   1 -18    4.85    1.55
   5   1 -18    5.44    0.85
   5   1 -17  102.52    4.20
   5   1 -17   96.18    2.37
  -5   1  16   20.46    1.96
   5   1 -16   19.70    2.34
   5   1 -16   17.73    1.17
  -5   1  15   16.50    1.96
   5   1 -15   17.70    2.38
   5   1 -15   17.06    1.13
   5   1 -14   56.61    3.57
   5   1 -14   49.55    4.57
   5   1 -14   52.57    1.60
   5   1 -14   52.77    1.70
   5   1 -13  713.91   14.50
   5   1 -13  717.08   11.01
   5   1 -13  715.32    6.16
   5   1 -13  712.16   11.32
   5   1 -13  711.83   14.88
   5   1 -13  688.24    5.81
   5   1 -12  231.89    8.00
   5   1 -12  231.24    5.94
   5   1 -12  241.97    3.19
   5   1 -12  225.83    2.98
   5   1 -12  231.18    8.53
   5   1 -11   57.59    3.17
   5   1 -11   54.04    4.10
   5   1 -11   55.88    3.28
   5   1 -11   61.54    4.76
   5   1 -11   58.99    2.92
   5   1 -11   62.58    1.50
   5   1 -10   81.04    1.77
   5   1 -10   74.87    4.91
   5   1 -10   70.57    3.44
   5   1 -10   78.35    3.09
   5   1 -10   73.87    3.30
   5   1 -10   70.94    4.59
   5   1  -9   85.91    1.72
   5   1  -9   76.90    4.87
   5   1  -9   79.99    3.55
   5   1  -9   82.16    3.26
   5   1  -9   77.44    4.56
   5   1  -9   82.24    3.40
   5   1  -9   75.32    1.47
   5   1  -8   49.38    2.44
   5   1  -8   49.43    2.57
   5   1  -8   49.41    2.80
   5   1  -8   50.10    3.81
   5   1  -8   52.83    1.24
   5   1  -8   41.79    2.53
   5   1  -8   47.24    2.14
   5   1  -8   48.36    1.14
   5   1  -7  449.69    9.55
   5   1  -7  396.76    6.08
   5   1  -7  485.34    3.61
   5   1  -7  407.12    6.35
   5   1  -7  470.86   10.36
   5   1  -7  457.77    3.42
   5   1  -7  428.02    3.13
   5   1  -7  452.81    2.99
   5   1  -7  483.23    6.11
   5   1  -6   17.09    1.41
   5   1  -6   17.13    0.72
   5   1  -6   20.64    0.75
   5   1  -6   18.71    0.60
   5   1  -6   18.48    0.66
   5   1  -6   20.59    1.39
   5   1  -6   17.39    3.14
   5   1  -6   17.84    0.74
   5   1  -6   17.50    1.61
   5   1  -5  792.55    4.53
   5   1  -5  807.20    7.20
   5   1  -5  697.72    4.08
   5   1  -5  753.31    7.35
   5   1  -5  741.13    5.21
   5   1  -5  754.69   11.08
   5   1  -5  813.84    4.54
   5   1  -4   65.83    1.77
   5   1  -4   63.66    1.28
   5   1  -4   67.00    1.10
   5   1  -4   67.06    0.84
   5   1  -4   59.21    1.13
   5   1  -4   56.49    3.24
   5   1  -4   60.76    1.88
   5   1  -4   58.78    1.32
  -5   1   3  436.42    4.44
   5   1  -3  404.44    3.50
   5   1  -3  413.85    3.13
   5   1  -3  428.78    2.95
   5   1  -3  423.21    2.39
   5   1  -3  376.71    6.52
   5   1  -3  388.78    3.39
   5   1  -3  389.19    4.27
   5   1  -3  385.35    3.60
  -5   1   2 2483.17   11.38
   5   1  -2 2365.36   16.38
   5   1  -2 2451.58   12.91
   5   1  -2 2422.19   12.73
  -5   1   2 2541.26   13.39
   5   1  -2 2466.94   11.47
   5   1  -2 2508.95   12.44
   5   1  -2 2637.20   10.77
  -5   1   1 1008.41    5.76
   5   1  -1  911.03    7.28
   5   1  -1  898.62    6.38
   5   1  -1  901.95    6.29
  -5   1   1  983.07    6.46
  -5   1   1  944.19    4.89
   5   1  -1  925.64    5.49
   5   1  -1  897.09    4.20
  -5   1   0  239.09    2.81
   5   1   0  221.81    2.82
  -5   1   0  236.13    2.75
  -5   1   0  228.91    2.08
  -5   1   0  222.86    2.12
  -5   1   0  224.53    1.48
   5   1   0  219.53    2.21
  -5   1   0  241.16    1.65
  -5   1  -1 3026.61   16.29
   5   1   1 3012.86   19.44
  -5   1  -1 2949.87   15.71
  -5   1  -1 3015.17   15.35
   5   1   1 2997.24   15.54
  -5   1  -1 3077.35   15.66
  -5   1  -1 2935.48   13.89
  -5   1  -1 3033.78   15.65
  -5   1  -1 3183.38   13.34
   5   1   1 3132.48   13.96
  -5   1  -1 2981.96   12.73
  -5   1  -1 3038.59   13.00
  -5   1  -2   83.41    2.16
  -5   1  -2   80.81    2.08
   5   1   2  101.19    3.37
   5   1   2   99.53    2.00
  -5   1  -2   85.31    2.02
  -5   1  -2   83.46    2.12
  -5   1  -2   81.45    1.47
  -5   1  -2   93.37    2.11
   5   1   2  102.20    1.48
  -5   1  -2   84.17    1.02
  -5   1  -2   85.55    1.38
  -5   1  -2   87.35    1.10
  -5   1  -3 1396.74    9.86
   5   1   3 1297.23   13.15
  -5   1  -3 1342.16    9.91
  -5   1  -3 1419.76    9.89
   5   1   3 1297.18    9.01
  -5   1  -3 1300.19    9.77
  -5   1  -3 1439.46    7.98
  -5   1  -3 1439.68    9.89
   5   1   3 1320.98    7.43
  -5   1  -3 1385.85    7.37
  -5   1  -3 1414.00    6.86
  -5   1  -3 1396.18    7.11
  -5   1  -4  736.85    7.15
   5   1   4  817.09    6.60
  -5   1  -4  747.56    5.49
  -5   1  -4  756.29    4.67
  -5   1  -4  772.81    7.28
   5   1   4  809.51   10.64
  -5   1  -4  740.18    7.26
  -5   1  -4  745.44    7.35
  -5   1  -4  749.30    4.70
  -5   1  -4  765.54    5.03
  -5   1  -4  754.72    4.88
  -5   1  -4  753.84    4.49
  -5   1  -5  563.88    6.53
  -5   1  -5  581.61    4.89
  -5   1  -5  587.67    4.05
  -5   1  -5  589.37    6.76
  -5   1  -5  592.04    6.76
  -5   1  -5  584.33    6.96
  -5   1  -5  596.82    4.19
  -5   1  -5  574.07    4.20
  -5   1  -5  579.22    4.29
  -5   1  -5  574.33    3.91
  -5   1  -6  533.98    6.78
  -5   1  -6  518.04    6.54
  -5   1  -6  554.31    5.05
  -5   1  -6  553.33    4.11
  -5   1  -6  538.01    6.96
  -5   1  -6  546.38    7.20
  -5   1  -6  552.42    7.02
  -5   1  -6  547.54    7.08
  -5   1  -6  571.36    4.27
  -5   1  -6  530.03    4.20
  -5   1  -6  534.67    4.20
  -5   1  -6  537.31    3.96
  -5   1  -7 1647.66   13.62
  -5   1  -7 1646.64   13.24
  -5   1  -7 1636.03    9.13
  -5   1  -7 1617.13    9.14
  -5   1  -7 1647.51    9.17
  -5   1  -7 1649.64    8.93
  -5   1  -8  122.38    2.07
  -5   1  -8  116.68    3.74
  -5   1  -8  124.75    3.93
  -5   1  -8  116.75    3.62
  -5   1  -8  124.55    3.60
  -5   1  -8  118.23    3.79
  -5   1  -9   45.51    2.45
  -5   1  -9   47.12    2.55
  -5   1  -9   43.47    2.62
  -5   1  -9   44.69    2.70
  -5   1  -9   43.38    2.56
  -5   1  -9   43.71    1.28
  -5   1  -9   43.41    1.34
  -5   1  -9   43.58    1.38
  -5   1 -10   10.08    1.67
  -5   1 -10   11.22    1.65
  -5   1 -10    8.95    0.94
  -5   1 -10    9.99    1.79
  -5   1 -10    9.74    1.62
  -5   1 -10    9.40    0.93
  -5   1 -10    8.88    0.82
  -5   1 -10   10.01    0.85
  -5   1 -11  521.83    8.93
  -5   1 -11  493.99    5.00
  -5   1 -11  516.84    9.03
  -5   1 -11  524.60    9.45
  -5   1 -11  514.64    4.89
  -5   1 -11  519.28    5.19
  -5   1 -12   31.39    2.75
  -5   1 -12   29.11    2.50
  -5   1 -12   27.24    1.34
  -5   1 -12   32.20    2.74
  -5   1 -12   29.84    1.35
  -5   1 -12   27.38    1.31
  -5   1 -12   26.75    1.40
  -5   1 -13   91.08    4.48
  -5   1 -13   85.46    3.99
  -5   1 -13   84.86    4.01
   5   1  13   90.24    2.27
  -5   1 -13   82.81    2.22
  -5   1 -13   79.25    2.10
  -5   1 -13   86.89    2.15
  -5   1 -14  305.23    7.98
   5   1  14  283.93    4.08
  -5   1 -14  282.05    4.07
  -5   1 -14  295.02    3.99
  -5   1 -14  295.97    7.21
  -5   1 -15   34.19    2.97
  -5   1 -15   33.79    1.49
  -5   1 -15   32.27    1.47
  -5   1 -16  113.80    4.32
  -5   1 -17    5.52    0.90
  -5   1 -17    5.76    1.55
  -5   1 -18   15.55    1.67
  -5   1 -18   14.89    0.99
  -5   1 -19   21.95    1.53
  -5   1 -19   20.68    0.92
  -5   3  19   16.53    0.82
  -5   3  19   15.61    1.01
  -5   3  18   10.03    1.36
   5   3 -18   10.20    0.90
  -5   3  18   12.05    0.91
  -5   3  17   31.80    2.13
   5   3 -17   35.34    1.47
   5   3 -16   14.41    1.15
  -5   3  15   41.55    2.81
   5   3 -15   39.31    2.37
   5   3 -15   37.21    4.61
  -5   3  14  127.91    4.64
   5   3 -14  122.27    2.90
  -5   3  13   32.85    2.74
   5   3 -13   32.92    1.75
   5   3 -13   34.67    2.44
   5   3 -13   34.99    4.89
   5   3 -13   35.66    1.68
   5   3 -12   81.10    2.54
   5   3 -12   76.97    3.35
   5   3 -12   85.42    6.69
   5   3 -12   81.94    2.35
   5   3 -11  107.70    2.79
   5   3 -11  106.13    3.80
   5   3 -11  108.87    7.51
   5   3 -11  100.79    2.52
   5   3 -10    1.65    0.86
   5   3 -10    0.67    1.24
   5   3 -10    0.11    3.37
   5   3 -10    1.82    0.78
   5   3  -9   45.45    1.72
   5   3  -9   43.76    5.28
   5   3  -9   42.31    2.36
   5   3  -9   40.24    1.58
   5   3  -8   47.70    1.68
   5   3  -8   44.22    5.04
   5   3  -8   41.84    2.25
   5   3  -8   44.78    1.58
   5   3  -7  239.40    3.41
   5   3  -7  233.09    9.47
   5   3  -7  244.14    3.41
   5   3  -6  137.04    2.48
   5   3  -6  127.33    1.90
   5   3  -6  131.41    2.42
   5   3  -6  135.12    7.13
   5   3  -5  272.08    2.78
   5   3  -5  259.10    6.74
   5   3  -4  682.83   10.52
   5   3  -4  695.66   14.82
   5   3  -4  677.81    4.78
   5   3  -4  687.36    5.58
   5   3  -3   69.79    5.22
   5   3  -3   71.36    3.32
   5   3  -2  183.23    7.52
   5   3  -2  191.59    5.01
   5   3  -1  490.73    4.45
   5   3  -1  524.34    8.09
  -5   3   0  382.41    6.20
  -5   3   0  372.53    3.72
  -5   3   0  375.88    3.33
   5   3   0  321.82    6.07
   5   3   0  320.86    3.56
  -5   3   0  381.37    3.15
  -5   3  -1  252.30    2.76
  -5   3  -1  252.65    3.17
  -5   3  -1  256.73    2.69
  -5   3  -1  248.50    5.03
  -5   3  -2  188.19    2.42
  -5   3  -2  181.17    2.80
  -5   3  -2  187.01    4.48
  -5   3  -2  186.74    2.39
  -5   3  -3   93.15    2.16
  -5   3  -3   96.42    1.58
   5   3   3   86.66    1.95
  -5   3  -3   96.11    3.35
  -5   3  -3   99.88    5.05
  -5   3  -4   44.75    2.56
  -5   3  -4   45.64    3.93
  -5   3  -4   45.10    1.19
   5   3   4   46.58    1.51
  -5   3  -4   45.64    1.40
  -5   3  -5   25.73    2.17
  -5   3  -5   25.14    1.18
  -5   3  -5   25.53    1.42
  -5   3  -5   25.89    3.51
  -5   3  -5   27.32    1.28
   5   3   5   19.00    1.14
  -5   3  -5   25.99    1.21
  -5   3  -6  362.77    7.18
  -5   3  -6  359.26    4.80
  -5   3  -6  365.40    4.06
  -5   3  -6  356.73   10.50
  -5   3  -6  364.27    4.25
   5   3   6  350.50    4.32
  -5   3  -6  367.93    4.20
  -5   3  -7   29.11    2.48
  -5   3  -7   24.64    1.56
  -5   3  -7   27.76    1.34
  -5   3  -7   27.21    1.35
  -5   3  -7   27.12    1.52
  -5   3  -7   27.96    1.39
  -5   3  -8  295.69    3.88
  -5   3  -8  277.96    4.61
  -5   3  -8  272.30    3.85
  -5   3  -8  279.92    6.36
   5   3   8  252.78    3.90
  -5   3  -8  273.92    4.36
  -5   3  -8  293.23    4.03
  -5   3  -9  152.79    2.91
  -5   3  -9  143.29    3.46
  -5   3  -9  146.75    2.90
  -5   3  -9  148.98    4.83
   5   3   9  157.97    3.16
  -5   3  -9  149.18    3.31
  -5   3  -9  162.92    3.14
  -5   3 -10  235.47    4.50
  -5   3 -10  248.47    3.86
  -5   3 -10  232.84    6.06
  -5   3 -10  236.76    3.72
  -5   3 -10  246.92    3.95
  -5   3 -10  229.16    4.15
  -5   3 -11  102.62    2.59
  -5   3 -11  102.11    3.16
  -5   3 -11  106.30    2.62
  -5   3 -11  104.68    4.21
   5   3  11   95.99    2.64
  -5   3 -11  102.46    2.87
  -5   3 -11  105.59    2.65
  -5   3 -12   60.13    2.01
  -5   3 -12   56.65    3.22
  -5   3 -12   59.22    2.03
  -5   3 -12   55.63    2.18
   5   3  12   57.25    2.14
   5   3  13   14.69    1.35
  -5   3 -13   18.12    1.32
   5   3  14   58.57    2.07
   5   3  15  113.52    2.62
   5   3  16    9.39    0.98
   5   3  17   62.37    1.59
   5   3  17   61.46    2.27
  -5   5  14   34.19    1.65
   5   5 -14   37.50    1.33
  -5   5  13   14.40    1.44
   5   5 -13   18.45    1.16
   5   5 -12   11.99    1.16
  -5   5  12   15.53    1.54
   5   5 -12   11.10    2.98
   5   5 -11    6.85    1.09
  -5   5  11    5.99    1.35
   5   5 -11    6.70    2.81
  -5   5  10   65.80    2.75
   5   5 -10   66.90    5.01
   5   5  -9    5.91    1.07
   5   5  -9    7.11    3.13
   5   5  -8   17.14    1.41
   5   5  -8   18.88    3.70
   5   5  -7   74.24    2.43
   5   5  -6   34.98    1.73
   5   5  -5   70.73    2.28
   5   5  -5   67.90    5.44
   5   5  -5   77.30    1.87
   5   5  -4  197.36    2.87
   5   5  -4  197.21    3.62
   5   5  -3    2.49    0.93
  -5   5   3    1.47    0.84
  -5   5   3    2.02    1.44
   5   5  -3    4.50    0.96
   5   5  -2  290.30    3.57
  -5   5   2  290.31    3.42
   5   5  -1    8.32    1.09
  -5   5   1    7.14    0.96
  -5   5   1    6.79    1.61
   5   5  -1   10.06    0.99
   5   5   0  114.49    2.31
  -5   5   0  110.25    2.10
  -5   5   0  119.19    4.31
   5   5   0  111.73    2.53
  -5   5  -1   70.03    1.74
  -5   5  -1   74.24    3.56
   5   5   1   67.80    1.97
  -5   5  -2  166.17    2.56
  -5   5  -2  176.21    5.31
  -5   5  -3  154.00    5.05
  -5   5  -3  135.08    3.10
  -5   5  -4  136.05    4.82
  -5   5  -4  113.33    2.91
  -5   5  -5   66.69    2.34
  -5   5  -6   19.04    1.49
  -5   5  -6   18.92    1.20
  -5   5  -7   87.84    2.69
   5   5   7   77.43    2.25
   5   5   8   64.65    2.07
  -5   5  -9  132.02    3.17
   5   5   9  135.25    2.83
   5   5  10    1.35    0.86
   5   5  11    4.41    0.89
   5   5  12    8.13    0.91
   5   5  13    8.55    1.12
   5   5  13    9.73    0.85
   6  -6 -11    4.05    0.48
   6  -6 -11    3.71    0.48
   6  -6 -10   55.75    1.31
   6  -6 -10   58.43    1.24
   6  -6  -9    5.25    0.65
   6  -6  -9    5.23    1.71
   6  -6  -9    5.57    1.12
   6  -6  -9    5.47    0.61
   6  -6  -8   32.36    1.14
   6  -6  -8   33.05    1.07
   6  -6  -7   16.45    0.84
   6  -6  -7    9.68    2.09
   6  -6  -6   24.87    0.96
   6  -6  -6   18.54    2.58
   6  -6  -5   52.85    1.30
   6  -6  -5   43.08    3.33
   6  -6  -4   46.62    1.22
   6  -6  -3   29.83    0.98
  -6  -6   3   27.56    2.32
  -6  -6   2  130.75    4.49
  -6  -6   2  126.23    4.17
  -6  -6   1    3.78    1.71
  -6  -6   1    2.03    1.29
  -6  -6   0  137.41    4.89
  -6  -6   0  119.38    4.34
  -6  -6  -1   38.05    2.99
  -6  -6  -1   36.17    2.65
  -6  -6  -2   29.31    1.07
  -6  -6  -2   27.84    2.26
  -6  -6  -2   32.24    2.84
  -6  -6  -2   33.67    2.64
  -6  -6  -3   24.10    1.02
  -6  -6  -3   23.95    2.26
  -6  -6  -3   31.27    2.79
  -6  -6  -3   29.15    2.47
  -6  -6  -4   21.81    0.98
  -6  -6  -4   22.33    2.17
  -6  -6  -4   20.08    2.45
  -6  -6  -4   25.21    2.30
  -6  -6  -5   16.17    0.88
  -6  -6  -5   15.28    1.92
  -6  -6  -5   15.39    2.24
  -6  -6  -5   16.24    2.00
  -6  -6  -6   21.67    0.96
  -6  -6  -6   18.82    2.00
  -6  -6  -6   23.18    2.08
  -6  -6  -7   23.79    0.94
  -6  -6  -7   22.34    2.01
  -6  -6  -8    4.37    0.55
  -6  -6  -8    3.99    1.18
  -6  -6  -9   48.83    1.06
   6  -4 -17   12.94    1.13
   6  -4 -17   13.46    2.05
   6  -4 -16   12.06    3.16
   6  -4 -15    4.79    0.79
   6  -4 -15    9.06    4.32
   6  -4 -14   17.06    1.07
   6  -4 -13   79.63    1.97
   6  -4 -12   32.57    1.39
   6  -4 -12   31.46    1.44
   6  -4 -11  121.15    2.36
   6  -4 -11  114.06    2.53
   6  -4 -10  198.40    3.04
   6  -4 -10  194.92    3.36
   6  -4  -9  161.29    6.63
   6  -4  -9  149.95    4.41
   6  -4  -9  158.81    2.69
   6  -4  -9  152.76    2.97
   6  -4  -8    2.89    0.84
   6  -4  -8    3.35    1.51
   6  -4  -8    2.68    2.17
   6  -4  -8    2.16    1.12
   6  -4  -7   18.02    1.18
   6  -4  -7   21.23    2.30
   6  -4  -7   18.15    1.84
   6  -4  -7   18.06    2.69
   6  -4  -6  147.64    4.52
   6  -4  -6  139.53    2.68
   6  -4  -5    6.18    0.83
   6  -4  -4  360.61    4.10
   6  -4  -4  381.14    8.50
   6  -4  -3  145.13    2.45
   6  -4  -3  147.02    4.68
   6  -4  -3  150.31    5.23
   6  -4  -3  148.66    5.23
  -6  -4   2  109.85    4.77
   6  -4  -2  130.51    4.75
   6  -4  -2  122.58    4.62
  -6  -4   2  110.43    2.07
  -6  -4   1   75.68    1.85
  -6  -4   1   74.48    1.75
  -6  -4   0   65.52    1.78
  -6  -4   0   71.70    4.37
  -6  -4   0   68.83    1.74
  -6  -4  -1  105.27    2.29
  -6  -4  -1  109.44    2.21
  -6  -4  -1  112.68    5.65
  -6  -4  -2   53.25    1.64
  -6  -4  -2   56.23    4.38
  -6  -4  -3  180.20    2.95
  -6  -4  -3  179.20    7.49
  -6  -4  -4   40.25    1.54
  -6  -4  -4   39.52    4.08
  -6  -4  -5   56.67    1.79
  -6  -4  -5   59.99    4.85
  -6  -4  -6  584.78    5.88
  -6  -4  -6  592.46   11.30
  -6  -4  -7   45.47    4.40
  -6  -4  -7   39.04    1.58
  -6  -4  -7   38.33    3.23
  -6  -4  -8   32.74    3.86
  -6  -4  -8   34.16    3.21
  -6  -4  -8   33.20    1.49
  -6  -4  -9   10.96    1.03
  -6  -4  -9    8.77    2.63
  -6  -4  -9   10.04    2.51
  -6  -4 -10    3.63    1.73
  -6  -4 -10    4.55    0.86
  -6  -4 -11   23.98    1.24
  -6  -4 -11   23.64    3.01
  -6  -4 -12    8.22    1.49
  -6  -4 -12    7.58    0.85
  -6  -4 -12    8.99    2.06
  -6  -4 -13   11.35    0.84
  -6  -4 -13   13.63    1.59
  -6  -4 -14   15.05    1.47
  -6  -4 -14   15.56    0.73
  -6  -4 -15   27.36    0.78
   6  -2 -20  111.29    3.35
   6  -2 -19  148.16    4.77
   6  -2 -19  157.64    4.25
   6  -2 -18   27.20    3.31
   6  -2 -18   24.77    3.09
   6  -2 -18   27.43    2.30
   6  -2 -17  136.20    4.94
   6  -2 -17  151.75    6.86
   6  -2 -17  120.53    5.56
   6  -2 -17  142.33    4.46
   6  -2 -17  127.49    6.19
   6  -2 -16    1.57    1.36
   6  -2 -16    4.58    4.04
   6  -2 -16    1.02    2.33
   6  -2 -15  114.04    7.99
   6  -2 -15  100.58    6.52
   6  -2 -14   30.99    1.47
   6  -2 -14   31.90    2.46
   6  -2 -13  107.06    2.33
   6  -2 -13  103.00    7.72
   6  -2 -12  326.92    4.05
   6  -2 -12  323.45    3.85
   6  -2 -11  174.79    4.94
   6  -2 -11  191.64    4.48
   6  -2 -11  191.78    2.78
   6  -2 -11  174.53    2.78
   6  -2 -10   90.53    3.16
   6  -2 -10   85.51    1.75
   6  -2 -10   88.76    2.00
   6  -2  -9  485.27    9.38
   6  -2  -9  497.95    7.19
   6  -2  -9  475.35    4.08
   6  -2  -9  488.48    4.61
   6  -2  -8  805.25   11.51
   6  -2  -8  803.26    6.58
   6  -2  -8  823.29    5.56
   6  -2  -7  290.55    3.22
   6  -2  -7  292.43    6.45
   6  -2  -7  284.60    3.51
   6  -2  -6  840.18    5.72
   6  -2  -6  815.42   10.17
   6  -2  -5  375.30    3.45
   6  -2  -5  368.54    3.70
   6  -2  -5  377.96    6.48
   6  -2  -4   48.75    1.16
  -6  -2   4   43.31    2.02
  -6  -2   4   41.76    1.30
   6  -2  -4   45.43    1.25
   6  -2  -4   46.60    2.41
   6  -2  -3  199.21    4.29
   6  -2  -3  207.86    2.21
  -6  -2   3  185.52    4.22
  -6  -2   3  182.07    2.44
   6  -2  -3  195.91    2.37
   6  -2  -3  191.30    3.93
   6  -2  -2  142.91    3.52
   6  -2  -2  150.69    1.80
  -6  -2   2  156.24    2.23
   6  -2  -2  146.43    1.96
   6  -2  -2  137.19    3.17
  -6  -2   2  164.60    4.29
   6  -2  -1  123.36    3.15
   6  -2  -1  117.82    3.01
  -6  -2   1  130.79    4.15
   6  -2  -1  128.87    1.76
   6  -2  -1  133.22    1.62
  -6  -2   1  129.17    2.01
   6  -2  -1  117.66    2.68
  -6  -2   0  567.26    4.39
  -6  -2   0  573.67    8.97
  -6  -2   0  555.91    4.41
   6  -2   0  526.95    3.43
   6  -2   0  515.14    3.74
   6  -2   0  543.74    6.37
   6  -2   0  510.73    5.74
  -6  -2  -1  258.47    2.89
  -6  -2  -1  267.45    6.45
   6  -2   1  266.21    2.39
   6  -2   2  256.00    3.90
  -6  -2  -2  252.69    2.90
  -6  -2  -2  253.40    2.58
   6  -2   2  260.25    2.27
  -6  -2  -3  111.73    1.97
  -6  -2  -3  111.38    1.72
  -6  -2  -4  357.34    3.76
  -6  -2  -4  354.35    3.34
  -6  -2  -5 1251.24    8.22
  -6  -2  -5 1230.35   16.15
  -6  -2  -6  788.78   13.09
  -6  -2  -6  805.88    5.81
  -6  -2  -7   26.26    2.98
  -6  -2  -7   22.81    2.09
  -6  -2  -7   23.68    2.02
  -6  -2  -7   22.75    1.03
  -6  -2  -8   27.23    2.98
  -6  -2  -8   28.58    4.19
  -6  -2  -8   29.55    2.43
  -6  -2  -8   26.80    2.20
  -6  -2  -8   26.65    1.12
  -6  -2  -9  227.36    7.47
  -6  -2  -9  234.08    6.11
  -6  -2  -9  235.97    6.02
  -6  -2  -9  242.05    3.15
  -6  -2 -10  381.80    9.65
  -6  -2 -10  380.42    7.83
  -6  -2 -10  407.39    7.05
  -6  -2 -10  404.08    4.26
  -6  -2 -11    1.57    0.61
  -6  -2 -11    4.05    2.36
  -6  -2 -11    2.86    2.92
  -6  -2 -11    1.73    1.32
  -6  -2 -11    2.55    2.53
  -6  -2 -11    1.15    1.58
  -6  -2 -12  441.20    8.35
  -6  -2 -12  414.84    8.56
  -6  -2 -12  419.58   10.16
  -6  -2 -13  138.20    5.87
  -6  -2 -13  124.06    5.64
  -6  -2 -13  127.67    4.31
  -6  -2 -14   64.12    3.30
  -6  -2 -14   59.98    1.62
  -6  -2 -15   11.23    1.76
  -6  -2 -15   12.41    1.73
  -6  -2 -15   10.78    2.05
  -6  -2 -16   47.34    2.70
  -6  -2 -16   47.47    1.39
  -6  -2 -17   23.73    1.91
  -6  -2 -17   23.99    1.95
  -6  -2 -17   24.18    1.00
  -6  -2 -17   23.26    1.73
  -6  -2 -18    9.53    0.64
   6   0 -21    6.65    0.57
   6   0 -20   80.69    1.74
   6   0 -20   82.11    3.00
   6   0 -19  124.09    2.36
   6   0 -19  120.75    4.11
   6   0 -18    0.43    0.65
   6   0 -18    0.22    1.62
   6   0 -17   18.76    1.12
   6   0 -16  250.54    6.74
   6   0 -16  246.29    3.56
   6   0 -16  238.70    7.38
   6   0 -15  124.65    5.87
   6   0 -15  128.76    5.01
   6   0 -15  133.44    6.04
   6   0 -15  111.95    6.35
   6   0 -15  117.91    5.12
   6   0 -14   10.29    2.87
   6   0 -14    8.26    1.82
   6   0 -14    7.85    3.09
   6   0 -14    6.50    3.21
   6   0 -14    8.69    1.80
  -6   0  13   34.08    2.07
   6   0 -13   37.11    3.68
   6   0 -13   40.46    2.54
   6   0 -13   37.04    2.73
   6   0 -13   43.78    4.18
   6   0 -13   40.18    4.69
  -6   0  12   52.12    2.40
   6   0 -12   55.08    2.67
   6   0 -12   56.45    4.53
   6   0 -12   53.68    5.25
   6   0 -12   53.69    2.98
   6   0 -11  105.31    3.24
   6   0 -11  109.78    5.47
   6   0 -11   99.87    6.58
   6   0 -11   99.75    3.62
  -6   0  10   38.95    1.97
   6   0 -10   39.41    1.18
   6   0 -10   42.75    1.97
   6   0 -10   38.94    1.20
   6   0 -10   39.22    2.21
   6   0 -10   40.45    2.17
   6   0 -10   45.78    4.92
   6   0  -9  208.10    4.12
   6   0  -9  193.37    3.52
   6   0  -9  208.56    7.13
  -6   0   9  208.57    3.85
   6   0  -9  194.81    2.45
   6   0  -9  200.46    6.15
   6   0  -9  201.74    2.49
   6   0  -9  192.41    1.95
   6   0  -8   20.19    1.45
   6   0  -8   20.56    1.51
   6   0  -8   19.29    1.17
  -6   0   8   19.46    1.45
   6   0  -8   17.58    0.84
   6   0  -8   20.00    2.60
   6   0  -8   19.88    0.83
   6   0  -8   20.50    0.63
   6   0  -7   16.78    1.35
   6   0  -7   15.52    0.99
  -6   0   7   16.74    1.31
   6   0  -7   16.93    0.81
   6   0  -7   16.88    0.55
   6   0  -7   17.79    0.79
   6   0  -7   16.09    0.54
   6   0  -6   31.69    1.65
   6   0  -6   30.68    1.61
   6   0  -6   33.61    0.94
   6   0  -6   32.06    0.62
  -6   0   6   34.63    1.61
   6   0  -6   31.86    0.62
   6   0  -6   29.30    0.93
  -6   0   5  640.41    5.71
   6   0  -5  623.31    4.25
   6   0  -5  638.51    6.54
   6   0  -4  389.83    3.07
   6   0  -4  399.23    4.87
   6   0  -4  389.98    4.85
   6   0  -3 2432.21   11.40
  -6   0   3 2499.60   12.33
   6   0  -3 2445.93   12.02
  -6   0   3 2387.56   10.36
   6   0  -3 2503.67   14.66
   6   0  -3 2477.37   14.59
   6   0  -2  444.20    3.08
  -6   0   2  415.21    3.45
   6   0  -2  416.94    3.32
   6   0  -2  433.26    4.87
   6   0  -2  436.09    4.80
   6   0  -1 1111.32    5.87
  -6   0   1 1106.86    6.19
   6   0  -1 1116.38    8.22
   6   0  -1 1118.24    8.12
   6   0  -1 1122.38    5.85
   6   0  -1 1137.02    6.19
  -6   0   0 9819.53   40.43
   6   0   0 9865.61   43.44
   6   0   0 9844.32   40.23
  -6   0  -1 1951.31   12.15
  -6   0  -1 1917.22    9.61
   6   0   1 1943.33   11.30
  -6   0  -1 1867.86    9.41
  -6   0  -1 1870.25    9.93
   6   0   1 1923.04    9.09
  -6   0  -1 1931.35    9.65
   6   0   1 1974.71    9.58
  -6   0  -2 1319.91    8.03
  -6   0  -2 1308.89    9.56
   6   0   2 1308.36    6.92
  -6   0  -2 1270.61    6.99
  -6   0  -2 1265.10    7.79
  -6   0  -3  106.90    2.09
  -6   0  -3  101.25    1.34
  -6   0  -3  105.86    2.59
  -6   0  -3  100.71    2.28
  -6   0  -3  109.84    1.98
  -6   0  -3  102.70    1.49
   6   0   3  102.68    1.49
  -6   0  -3  108.82    1.17
   6   0   4  344.30    5.62
  -6   0  -4  352.80    3.21
  -6   0  -4  338.80    2.54
  -6   0  -4  338.87    2.63
  -6   0  -4  336.62    4.75
  -6   0  -4  371.92    4.03
  -6   0  -4  380.10    5.01
   6   0   4  367.91    2.97
  -6   0  -4  334.35    2.30
  -6   0  -4  347.66    2.45
  -6   0  -5  140.96    2.34
   6   0   5  139.43    3.93
   6   0   5  147.27    2.29
  -6   0  -5  143.17    1.69
  -6   0  -5  143.84    1.63
  -6   0  -5  135.93    3.09
  -6   0  -5  149.96    2.77
  -6   0  -5  156.65    3.67
   6   0   5  150.11    1.92
  -6   0  -5  138.62    1.52
  -6   0  -5  140.46    1.43
  -6   0  -6  234.63    4.43
   6   0   6  226.75    5.37
  -6   0  -6  255.93    4.40
   6   0   6  237.27    3.04
  -6   0  -6  240.66    2.28
  -6   0  -6  231.15    2.28
  -6   0  -6  251.98    5.18
  -6   0  -6  211.71    3.91
  -6   0  -6  241.51    3.90
   6   0   6  251.45    2.59
  -6   0  -6  245.14    2.42
  -6   0  -6  235.70    2.19
  -6   0  -6  227.02    1.96
  -6   0  -7   55.52    2.27
  -6   0  -7   52.82    2.98
  -6   0  -7   56.24    1.22
  -6   0  -7   53.96    2.11
   6   0   7   60.54    1.34
  -6   0  -7   52.19    1.23
  -6   0  -7   56.26    1.13
  -6   0  -7   55.24    1.40
  -6   0  -7   52.52    0.93
  -6   0  -8   81.28    2.87
  -6   0  -8   83.21    3.09
  -6   0  -8   84.98    3.55
  -6   0  -8   76.53    1.48
  -6   0  -8   80.75    2.75
  -6   0  -8   83.42    3.61
   6   0   8   85.03    1.64
  -6   0  -8   76.12    1.51
  -6   0  -8   79.90    1.44
  -6   0  -8   82.46    1.65
  -6   0  -9    5.33    1.71
  -6   0  -9    6.06    1.25
  -6   0  -9    5.27    0.70
  -6   0  -9    4.24    1.68
  -6   0  -9    4.92    1.13
  -6   0  -9    6.28    1.36
  -6   0  -9    6.40    0.63
  -6   0  -9    5.35    0.56
  -6   0 -10   13.42    1.61
  -6   0 -10   14.17    1.80
  -6   0 -10   15.52    1.77
  -6   0 -10   12.25    2.09
  -6   0 -10   14.41    1.94
  -6   0 -10   12.53    0.81
  -6   0 -10   13.15    0.90
  -6   0 -10   13.24    0.82
  -6   0 -11    2.95    0.67
  -6   0 -11    1.59    1.61
  -6   0 -11    1.81    1.47
  -6   0 -11    3.95    1.40
  -6   0 -11    3.96    1.41
  -6   0 -11    2.54    1.41
  -6   0 -11    3.65    0.75
  -6   0 -12    0.53    1.22
  -6   0 -12    1.09    1.40
  -6   0 -12    0.05    1.68
  -6   0 -12    1.01    0.68
  -6   0 -12    0.67    1.49
  -6   0 -12    1.60    1.33
  -6   0 -13  245.32    6.74
  -6   0 -13  258.43    6.68
  -6   0 -13  257.41    6.01
  -6   0 -13  254.32    3.50
  -6   0 -13  259.05    6.83
  -6   0 -13  265.71    6.87
  -6   0 -14    2.25    1.54
  -6   0 -14    2.34    1.53
  -6   0 -14    4.45    1.82
  -6   0 -14    2.51    0.80
  -6   0 -15    0.89    1.41
  -6   0 -15    0.51    0.73
  -6   0 -16   10.44    1.86
  -6   0 -16   12.87    1.97
  -6   0 -17   62.27    3.18
  -6   0 -17   66.28    1.76
  -6   0 -17   60.28    2.97
  -6   0 -18  167.61    2.51
  -6   0 -18  169.88    4.21
  -6   0 -19   52.30    2.03
  -6   0 -19   53.26    1.28
   6   2 -20   89.66    1.73
  -6   2  20   84.31    1.42
  -6   2  19  147.01    2.97
   6   2 -19  150.88    2.58
  -6   2  18   16.88    1.66
   6   2 -18   19.48    1.17
   6   2 -17  123.90    4.03
   6   2 -17  115.80    2.60
  -6   2  16    2.60    1.53
   6   2 -16    7.26    3.10
   6   2 -16    5.96    1.54
   6   2 -16    6.55    0.93
  -6   2  15  103.79    4.06
   6   2 -15  113.86    4.16
   6   2 -15  112.18    2.61
  -6   2  14   28.96    2.55
   6   2 -14   30.72    4.38
   6   2 -14   30.83    2.41
   6   2 -14   32.36    1.52
  -6   2  13  100.60    4.06
   6   2 -13   94.79    3.79
   6   2 -13   94.67    6.68
   6   2 -13   99.24    2.39
  -6   2  12  329.24    6.72
   6   2 -12  305.15    4.30
   6   2 -12  302.74    6.47
   6   2 -12  305.30    3.89
   6   2 -12  323.11   11.35
   6   2 -12  306.52    4.05
   6   2 -11  169.01    3.03
   6   2 -11  163.29    4.58
   6   2 -11  173.04    2.81
   6   2 -11  170.15    2.82
   6   2 -10   64.94    1.83
   6   2 -10   59.05    1.62
   6   2 -10   58.19    2.72
   6   2 -10   61.66    1.69
   6   2 -10   60.84    5.35
   6   2  -9  413.66    6.43
   6   2  -9  419.23    8.89
   6   2  -9  394.27    4.03
   6   2  -8  766.31   11.60
   6   2  -8  762.63    5.91
   6   2  -8  782.73   15.97
   6   2  -7  311.31    3.36
   6   2  -7  295.42    4.74
   6   2  -7  317.28   10.02
   6   2  -7  308.53    6.79
   6   2  -6  785.25    7.50
   6   2  -6  787.77    4.74
   6   2  -6  780.90    5.36
   6   2  -5  366.54    5.90
   6   2  -5  431.26    7.22
   6   2  -5  390.56    4.67
   6   2  -5  394.76    2.91
   6   2  -5  373.36    3.47
   6   2  -5  412.60    3.36
   6   2  -4   53.86    2.49
   6   2  -4   54.42    2.59
   6   2  -4   56.41    1.07
   6   2  -4   54.39    1.24
   6   2  -4   54.63    1.10
   6   2  -3  153.44    4.20
  -6   2   3  162.18    1.47
   6   2  -3  151.70    1.98
   6   2  -3  150.97    1.75
  -6   2   3  160.51    1.44
  -6   2   3  167.87    3.24
   6   2  -2  169.57    4.63
   6   2  -2  173.60    2.49
  -6   2   2  157.29    1.58
  -6   2   2  149.20    1.51
   6   2  -2  168.48    1.76
  -6   2   2  146.50    1.69
  -6   2   2  148.39    2.93
   6   2  -1  135.64    4.32
  -6   2   1  134.04    1.75
   6   2  -1  131.62    2.06
  -6   2   1  139.05    1.51
  -6   2   0  541.87    5.93
  -6   2   0  523.29    4.05
  -6   2   0  504.53    3.98
  -6   2   0  527.61    3.72
   6   2   0  564.45    4.42
  -6   2   0  533.34    3.32
  -6   2   0  539.47    3.58
  -6   2  -1  293.90    4.76
  -6   2  -1  307.33    4.72
  -6   2  -1  301.01    3.07
  -6   2  -1  258.90    2.24
  -6   2  -1  311.20    2.71
  -6   2  -1  281.49    2.26
   6   2   1  294.25    3.08
  -6   2  -1  282.51    2.67
  -6   2  -1  304.98    2.60
  -6   2  -2  312.99    5.06
  -6   2  -2  296.59    4.88
  -6   2  -2  286.83    3.19
  -6   2  -2  313.94    2.81
  -6   2  -2  287.36    2.34
  -6   2  -2  291.63    2.81
   6   2   2  287.65    3.17
  -6   2  -2  299.15    2.72
  -6   2  -3  129.42    3.51
  -6   2  -3  123.63    2.20
  -6   2  -3  126.21    1.86
  -6   2  -3  128.43    1.84
  -6   2  -3  129.90    1.85
  -6   2  -3  128.32    1.90
   6   2   3  120.71    2.08
  -6   2  -4  377.88    3.45
  -6   2  -4  376.04    4.11
  -6   2  -4  373.63    4.02
  -6   2  -4  387.70    3.50
  -6   2  -4  388.21    3.48
  -6   2  -5 1397.81    9.56
  -6   2  -5 1399.84    8.33
  -6   2  -5 1371.58   13.28
  -6   2  -5 1419.88   12.82
  -6   2  -5 1404.01    8.27
  -6   2  -5 1433.61   12.49
  -6   2  -6  783.91   10.35
  -6   2  -6  766.06    9.56
  -6   2  -6  789.92    9.40
  -6   2  -6  776.23    5.88
  -6   2  -6  795.29    6.00
  -6   2  -7   14.31    1.78
  -6   2  -7   14.87    1.87
  -6   2  -7   13.94    1.26
  -6   2  -7   15.69    1.75
  -6   2  -7   13.21    1.00
  -6   2  -7   15.45    1.06
  -6   2  -7   14.84    0.96
  -6   2  -8   25.98    2.36
  -6   2  -8   24.52    1.50
  -6   2  -8   27.21    1.28
  -6   2  -8   27.03    2.15
   6   2   8   23.77    1.29
  -6   2  -8   24.25    1.17
  -6   2  -8   24.15    1.27
  -6   2  -8   24.61    1.24
  -6   2  -9  279.04    7.04
  -6   2  -9  271.86    3.62
  -6   2  -9  269.57    4.52
  -6   2  -9  274.46    6.20
   6   2   9  255.12    3.78
  -6   2  -9  274.87    3.68
  -6   2  -9  264.78    3.51
  -6   2  -9  254.99    3.76
  -6   2 -10  428.06    9.26
  -6   2 -10  398.55    4.61
  -6   2 -10  428.12    8.05
   6   2  10  422.45    5.04
  -6   2 -10  430.41    4.94
  -6   2 -10  416.36    4.64
  -6   2 -10  395.11    4.91
  -6   2 -11   10.54    2.16
  -6   2 -11   11.23    1.18
  -6   2 -11   10.87    1.89
  -6   2 -11   11.44    1.08
  -6   2 -11   10.56    1.12
  -6   2 -11   10.27    1.10
  -6   2 -12  450.63    9.90
  -6   2 -12  445.32    5.09
  -6   2 -12  458.05    8.73
   6   2  12  424.30    5.37
  -6   2 -12  425.68    5.40
  -6   2 -12  450.10    5.38
  -6   2 -12  439.42    5.06
  -6   2 -13  161.95    3.04
  -6   2 -13  161.64    5.32
  -6   2 -13  151.60    3.21
  -6   2 -13  153.81    3.13
  -6   2 -13  160.32    3.07
  -6   2 -14   71.60    2.11
  -6   2 -14   65.43    2.15
  -6   2 -15   25.75    2.33
  -6   2 -15   22.68    1.35
   6   2  16   38.48    1.56
  -6   2 -16   39.57    1.53
  -6   2 -16   40.97    2.52
  -6   2 -17   30.19    1.99
  -6   2 -17   29.19    1.25
  -6   4  17   13.13    0.81
  -6   4  17   12.63    1.05
  -6   4  16   10.21    0.89
  -6   4  16    8.39    1.39
  -6   4  15    6.05    1.50
   6   4 -15   13.17    3.23
  -6   4  14   19.55    2.04
   6   4 -14   25.70    1.44
   6   4 -14   27.28    4.04
  -6   4  13   69.66    3.29
   6   4 -13   74.98    5.81
   6   4 -12   31.34    1.74
  -6   4  12   33.50    2.47
   6   4 -12   36.02    4.92
  -6   4  11  115.44    4.16
   6   4 -11  107.25    2.88
   6   4 -11  110.30    7.33
   6   4 -11  100.35    2.64
  -6   4  10  201.54    5.44
   6   4 -10  214.46    4.03
   6   4 -10  207.49    9.87
   6   4 -10  194.20    3.62
   6   4  -9  162.67    3.45
   6   4  -9  160.50    8.82
  -6   4   8    2.29    1.50
   6   4  -8    3.42    1.00
   6   4  -8    3.82    3.60
   6   4  -7   29.04    1.54
  -6   4   7   19.77    2.05
   6   4  -7   23.95    4.63
   6   4  -6  137.05    2.30
   6   4  -6  149.06    3.00
   6   4  -6  145.20    8.19
   6   4  -5    9.74    0.94
  -6   4   5    8.11    1.45
   6   4  -5   11.79    1.10
   6   4  -5   12.64    3.76
   6   4  -4  379.57    3.85
   6   4  -4  394.61    4.76
   6   4  -4  371.69   12.06
   6   4  -3  125.21    2.58
   6   4  -3  131.32    7.35
  -6   4   3  140.96    4.57
   6   4  -3  136.77    2.28
  -6   4   2  136.92    4.45
  -6   4   2  127.26    2.08
  -6   4   1   61.02    1.52
  -6   4   1   59.75    3.08
  -6   4   0   63.27    1.54
  -6   4   0   58.49    3.10
  -6   4   0   57.63    1.51
  -6   4  -1   91.91    1.78
   6   4   1   98.82    2.38
  -6   4  -1   83.47    3.59
  -6   4  -1   78.32    2.13
  -6   4  -1   83.55    1.84
   6   4   2   47.08    1.73
  -6   4  -2   58.20    1.48
  -6   4  -2   59.80    3.14
  -6   4  -2   51.25    1.85
  -6   4  -2   57.11    1.59
   6   4   3  181.94    3.31
  -6   4  -3  190.26    2.59
  -6   4  -3  205.65    5.66
  -6   4  -3  182.00    3.44
  -6   4  -3  208.92    3.04
  -6   4  -4   39.48    2.81
   6   4   4   34.99    1.62
  -6   4  -4   38.36    1.51
  -6   4  -4   34.12    1.70
  -6   4  -4   39.15    1.50
  -6   4  -5   45.90    3.08
   6   4   5   52.33    1.96
  -6   4  -5   48.59    1.73
  -6   4  -5   43.38    1.98
  -6   4  -5   49.48    1.71
  -6   4  -6  643.83   10.74
   6   4   6  594.34    6.55
  -6   4  -6  646.88    6.26
  -6   4  -6  641.51    6.05
  -6   4  -6  596.91    7.04
  -6   4  -7   30.56    2.83
  -6   4  -7   30.58    1.88
  -6   4  -7   32.65    1.57
  -6   4  -7   30.66    1.53
   6   4   8   36.50    1.84
  -6   4  -8   38.68    1.69
  -6   4  -8   35.93    1.99
   6   4   9   16.34    1.42
  -6   4  -9   17.24    1.32
  -6   4  -9   16.23    1.60
  -6   4 -10    8.97    1.13
  -6   4 -10   10.25    1.40
  -6   4 -11   31.04    1.48
   6   4  12    5.10    1.08
   6   4  13   10.56    1.18
   6   4  14   15.94    1.16
   6   4  15   31.59    1.30
   6   4  16   10.67    0.77
   6   4  16   10.15    1.04
   6   6 -11    1.77    0.51
   6   6 -10   46.99    1.38
   6   6  -9    6.20    0.81
   6   6  -8   35.16    1.42
   6   6  -7   15.16    1.11
   6   6  -6   20.69    1.24
   6   6  -5   65.37    1.92
   6   6  -4   50.44    1.71
   6   6  -3   29.99    1.13
   6   6  -3   26.78    1.33
   6   6  -2  135.63    2.08
   6   6  -2  124.09    2.51
   6   6  -1    3.09    0.78
   6   6  -1    4.19    0.76
   6   6   0  129.70    2.07
   6   6   1   32.82    1.23
   6   6   2   40.74    1.30
   6   6   3   33.45    1.20
   6   6   4   20.28    1.02
   6   6   5   15.07    0.91
   6   6   6   19.69    0.94
   6   6   7   22.44    0.90
   6   6   8    3.41    0.58
   6   6   9   42.68    0.92
   7  -5 -15   21.67    0.76
   7  -5 -14    4.70    0.62
   7  -5 -14    3.32    1.51
   7  -5 -13    0.26    0.62
   7  -5 -13    1.27    0.64
   7  -5 -12   56.22    1.72
   7  -5 -12   51.43    2.64
   7  -5 -12   55.32    1.51
   7  -5 -11   15.17    1.82
   7  -5 -11   17.68    1.03
   7  -5 -10   87.66    1.98
   7  -5  -9    7.79    0.84
   7  -5  -9    8.95    1.73
   7  -5  -8   92.05    3.89
   7  -5  -8   85.95    5.03
   7  -5  -8   78.50    2.02
   7  -5  -7   47.49    3.98
   7  -5  -7   49.39    1.53
   7  -5  -7   43.61    1.53
   7  -5  -6   28.10    3.21
   7  -5  -6   31.33    2.52
   7  -5  -6   26.56    1.17
   7  -5  -6   23.60    1.18
   7  -5  -5   26.77    1.21
   7  -5  -5   28.49    3.14
   7  -5  -5   32.47    2.57
   7  -5  -4    7.66    2.26
   7  -5  -4   11.74    1.85
   7  -5  -3  121.29    5.27
   7  -5  -3  131.18    4.45
   7  -5  -2  125.05    4.28
   7  -5  -2  114.52    4.97
   7  -5  -1   27.91    2.25
  -7  -5   0    5.50    0.75
  -7  -5   0    7.59    2.02
  -7  -5  -1   12.25    0.96
  -7  -5  -1    9.52    2.23
  -7  -5  -2  141.14    2.63
  -7  -5  -2  140.09    6.11
  -7  -5  -3   58.84    1.78
  -7  -5  -3   66.06    4.22
  -7  -5  -4  164.98    6.24
  -7  -5  -4  155.88    5.90
  -7  -5  -4  144.82    2.69
  -7  -5  -5   82.54    4.67
  -7  -5  -5   77.71    4.31
  -7  -5  -5   71.56    1.93
  -7  -5  -5   75.10    4.82
  -7  -5  -6   31.50    3.45
  -7  -5  -6   35.79    3.17
  -7  -5  -6   33.54    3.33
  -7  -5  -7   41.57    3.67
  -7  -5  -7   45.41    3.67
  -7  -5  -7   41.06    3.26
  -7  -5  -8   89.86    2.13
  -7  -5  -8   91.14    4.87
  -7  -5  -8   94.03    3.93
  -7  -5  -8  103.31    4.88
  -7  -5  -8   99.90    4.50
  -7  -5  -9   26.54    1.22
  -7  -5  -9   25.65    2.81
  -7  -5  -9   29.88    2.62
  -7  -5 -10   64.51    1.65
  -7  -5 -10   62.10    3.51
  -7  -5 -11   74.21    1.61
  -7  -5 -11   78.66    2.73
  -7  -5 -11   73.39    3.37
  -7  -5 -12   32.61    0.97
   7  -3 -19    2.04    1.28
   7  -3 -18   26.46    2.86
   7  -3 -18   22.19    2.55
   7  -3 -18   24.95    1.76
   7  -3 -17   76.87    3.28
   7  -3 -17   84.29    5.18
   7  -3 -17   77.34    2.93
   7  -3 -16   25.69    1.23
   7  -3 -16   32.29    2.37
   7  -3 -15   39.94    1.62
   7  -3 -15   50.72    6.46
   7  -3 -15   48.84    2.81
   7  -3 -14   38.03    1.58
   7  -3 -13   26.55    1.35
   7  -3 -13   26.25    5.00
   7  -3 -12   34.47    2.65
   7  -3 -12   40.41    2.57
   7  -3 -12   37.80    1.49
   7  -3 -12   39.06    1.61
   7  -3 -11   54.48    1.69
   7  -3 -11   50.71    1.76
   7  -3 -10    3.28    0.98
   7  -3 -10    3.70    0.77
   7  -3 -10    3.02    0.78
   7  -3  -9  228.42    7.34
   7  -3  -9  242.20    3.16
   7  -3  -9  233.13    3.47
   7  -3  -8   79.17    4.29
   7  -3  -8   80.86    1.76
   7  -3  -8   79.75    1.98
   7  -3  -7    2.26    1.72
   7  -3  -7    3.61    0.77
   7  -3  -6  246.95    6.51
   7  -3  -6  239.34    3.51
   7  -3  -6  243.46    3.21
   7  -3  -5   23.82    1.07
   7  -3  -5   26.23    1.26
   7  -3  -5   24.20    2.31
  -7  -3   4   76.18    1.72
  -7  -3   4   80.70    3.24
   7  -3  -4   80.49    1.90
   7  -3  -4   79.13    3.57
  -7  -3   3  128.74    2.23
  -7  -3   3  129.78    4.35
   7  -3  -3  128.08    2.06
   7  -3  -3  126.33    2.24
   7  -3  -3  130.05    4.29
  -7  -3   2  330.58    3.70
  -7  -3   2  331.22    7.34
   7  -3  -2  349.29    3.38
   7  -3  -2  335.47    6.64
   7  -3  -1  529.59    8.15
  -7  -3   1  559.03    4.97
   7  -3  -1  520.29    4.47
   7  -3  -1  535.73    4.19
  -7  -3   1  549.69    4.52
  -7  -3   0  632.94    4.99
   7  -3   0  627.79    8.60
  -7  -3  -1  237.98    7.20
  -7  -3  -1  253.81    3.01
  -7  -3  -2   56.91    3.97
  -7  -3  -2   60.83    1.55
  -7  -3  -3  166.31    2.85
  -7  -3  -3  169.32    6.56
  -7  -3  -3  173.96    2.61
  -7  -3  -4  364.62    4.33
  -7  -3  -4  362.95    3.97
  -7  -3  -5  471.89    5.10
  -7  -3  -5  488.54    4.81
  -7  -3  -5  472.20   11.29
  -7  -3  -6   18.75    1.11
  -7  -3  -6   16.46    2.86
  -7  -3  -7   83.52    4.09
  -7  -3  -7   81.91    4.00
  -7  -3  -7   79.90    2.01
  -7  -3  -7   79.86    5.14
  -7  -3  -8  171.23    5.92
  -7  -3  -8  157.95    5.55
  -7  -3  -8  158.30    2.83
  -7  -3  -8  151.96    6.87
  -7  -3  -9   79.18    4.21
  -7  -3  -9   76.44    5.06
  -7  -3  -9   75.37    2.00
  -7  -3  -9   74.67    4.07
  -7  -3 -10   21.35    2.52
  -7  -3 -10   21.06    2.99
  -7  -3 -11  136.67    2.62
  -7  -3 -11  132.97    5.94
  -7  -3 -12  140.29    2.56
  -7  -3 -12  171.05    5.19
  -7  -3 -13    6.87    1.54
  -7  -3 -14   62.52    3.03
  -7  -3 -14   64.15    1.54
  -7  -3 -14   63.40    2.73
  -7  -3 -15   14.45    0.82
  -7  -3 -15   14.87    1.63
  -7  -3 -16   11.85    1.40
  -7  -3 -16   11.34    0.68
  -7  -3 -17   14.86    0.62
   7  -1 -20   31.14    1.06
   7  -1 -20   30.85    2.05
   7  -1 -19   25.28    1.08
   7  -1 -19   23.35    2.32
   7  -1 -18  216.67    5.69
   7  -1 -18  213.29    3.05
   7  -1 -18  215.79    6.71
   7  -1 -17  140.03    6.18
   7  -1 -17  133.92    5.29
   7  -1 -17  141.62    6.17
   7  -1 -17  122.54    6.34
   7  -1 -16    9.34    1.64
   7  -1 -16    9.31    2.94
   7  -1 -16    9.83    1.96
   7  -1 -16    8.79    3.01
   7  -1 -16    9.96    3.51
   7  -1 -15   80.55    3.48
   7  -1 -15   78.65    4.03
   7  -1 -14   55.23    2.82
   7  -1 -14   53.88    5.62
   7  -1 -14   50.08    5.68
   7  -1 -14   51.63    3.13
   7  -1 -13   73.83    1.95
   7  -1 -13   90.78    7.00
   7  -1 -13   89.45    7.21
   7  -1 -13   87.01    3.72
   7  -1 -12  200.91    3.13
   7  -1 -12  186.49    9.66
   7  -1 -11  109.76    3.64
   7  -1 -11  106.88    3.51
   7  -1 -11  113.00    2.35
   7  -1 -11  105.98    2.13
   7  -1 -11  110.35    2.25
   7  -1 -10  310.26    6.00
   7  -1 -10  300.51    6.05
   7  -1 -10  318.81    3.81
   7  -1 -10  295.95    3.39
   7  -1  -9  314.08    3.63
   7  -1  -9  309.77    5.82
  -7  -1   9  313.49    3.86
   7  -1  -8  171.65    4.22
   7  -1  -8  167.30    2.20
  -7  -1   7  459.77    4.39
   7  -1  -7  493.07    3.83
   7  -1  -7  507.97    4.05
   7  -1  -7  476.10    4.19
   7  -1  -6  159.27    2.04
   7  -1  -6  161.90    2.24
   7  -1  -5  616.28    4.03
   7  -1  -5  607.64    4.29
   7  -1  -5  613.83    4.55
   7  -1  -4  917.63    5.01
   7  -1  -4  862.19    5.54
  -7  -1   3  137.79    1.87
  -7  -1   3  132.88    3.12
  -7  -1   2  275.92    2.53
  -7  -1   2  283.22    4.59
   7  -1  -1  626.69    4.14
  -7  -1   1  655.64    7.52
  -7  -1   1  636.11    4.89
   7  -1  -1  606.40    3.52
   7  -1   0 1291.15    6.79
  -7  -1   0 1203.22   11.24
  -7  -1   0 1217.13    7.67
   7  -1   0 1292.23    7.27
   7  -1   0 1308.25    6.14
   7  -1   1   52.84    0.97
  -7  -1  -1   44.52    2.40
  -7  -1  -1   33.61    0.86
   7  -1   1   55.89    1.20
  -7  -1  -1   39.71    1.27
   7  -1   1   49.75    0.75
  -7  -1  -2  103.94    2.42
  -7  -1  -2  102.72    3.48
   7  -1   2   93.94    1.44
   7  -1   2   88.49    1.24
  -7  -1  -2   99.73    1.82
   7  -1   2   97.22    2.18
  -7  -1  -3  210.13    4.03
  -7  -1  -3  218.68    2.47
  -7  -1  -3  201.16    1.43
  -7  -1  -3  222.16    5.20
   7  -1   3  204.98    2.12
   7  -1   3  189.53    1.83
   7  -1   3  195.50    2.96
   7  -1   3  194.74    2.99
  -7  -1  -4  776.41    8.76
  -7  -1  -4  761.99    5.21
  -7  -1  -4  765.57    4.70
  -7  -1  -5  219.75    2.67
  -7  -1  -5  213.63    5.33
  -7  -1  -5  218.49    2.31
  -7  -1  -6  482.55    4.22
  -7  -1  -6  485.01    3.80
  -7  -1  -6  492.95    8.20
  -7  -1  -7  166.37    2.43
  -7  -1  -7  160.23    3.81
  -7  -1  -7  163.03    2.12
  -7  -1  -8  178.48    5.52
  -7  -1  -8  165.70    5.05
  -7  -1  -9  124.39    3.91
  -7  -1  -9  124.82    3.97
  -7  -1  -9  114.40    1.88
  -7  -1  -9  117.87    4.84
  -7  -1 -10   84.86    3.52
  -7  -1 -10   89.61    3.53
  -7  -1 -10   86.33    4.30
  -7  -1 -10   96.84    4.54
  -7  -1 -10   87.48    4.42
  -7  -1 -11  219.07    5.65
  -7  -1 -11  232.19    5.79
  -7  -1 -11  241.94    6.47
  -7  -1 -11  245.27    7.03
  -7  -1 -11  234.15    5.40
  -7  -1 -12  327.99    7.37
  -7  -1 -12  307.58    6.90
  -7  -1 -12  316.76    3.65
  -7  -1 -12  312.81    6.65
  -7  -1 -12  319.01    7.89
  -7  -1 -13  149.35    5.02
  -7  -1 -13  143.54    4.94
  -7  -1 -13  146.75    2.56
  -7  -1 -13  157.76    5.58
  -7  -1 -14   39.61    2.61
  -7  -1 -14   42.49    3.07
  -7  -1 -14   37.07    2.75
  -7  -1 -14   37.06    1.41
  -7  -1 -14   38.79    2.93
  -7  -1 -15   47.99    3.03
  -7  -1 -15   48.42    3.02
  -7  -1 -15   47.46    1.57
  -7  -1 -15   47.93    2.97
  -7  -1 -16   33.48    2.53
  -7  -1 -16   30.20    2.40
  -7  -1 -16   32.03    1.29
  -7  -1 -16   30.74    2.31
  -7  -1 -17    3.91    1.21
  -7  -1 -17    4.95    0.74
  -7  -1 -17    5.45    1.38
  -7  -1 -18   38.89    1.80
  -7  -1 -18   40.36    1.19
  -7  -1 -18   42.88    2.22
  -7  -1 -19   71.34    1.26
   7   1 -21   23.80    0.88
   7   1 -20   35.29    1.22
   7   1 -19   14.35    0.98
   7   1 -18  189.64    4.98
   7   1 -18  199.64    3.21
   7   1 -17  111.61    4.21
  -7   1  16   11.46    1.69
   7   1 -16    9.90    1.86
   7   1 -16    8.53    0.93
   7   1 -15   87.31    4.08
   7   1 -15   86.11    2.16
   7   1 -14   38.73    2.95
   7   1 -14   39.13    4.13
   7   1 -14   41.10    1.50
  -7   1  13   87.64    3.46
   7   1 -13   98.60    4.28
   7   1 -13  105.95    6.28
   7   1 -13   93.41    5.67
   7   1 -13  109.03    2.24
   7   1 -12  220.15    6.27
   7   1 -12  212.49    8.16
  -7   1  12  226.52    5.14
   7   1 -12  217.54    5.93
   7   1 -12  217.95    8.56
  -7   1  11  120.93    3.78
   7   1 -11  125.49    6.49
   7   1 -11  133.33    4.56
   7   1 -11  128.58    4.10
   7   1 -11  124.99    4.52
   7   1 -11  135.82    6.60
   7   1 -10  302.14    9.59
   7   1 -10  295.45    6.41
   7   1 -10  279.00    2.96
   7   1 -10  293.64    6.48
   7   1 -10  303.49    7.01
   7   1 -10  293.08    9.17
   7   1 -10  284.13    5.68
  -7   1   9  364.91    5.82
   7   1  -9  387.73    3.56
   7   1  -9  389.76   10.51
   7   1  -9  380.86    6.94
   7   1  -9  381.52    7.38
   7   1  -9  377.36   10.17
   7   1  -8  200.19    4.96
   7   1  -8  197.41    7.22
   7   1  -8  180.20    4.30
  -7   1   8  177.44    3.96
   7   1  -8  194.71    2.27
   7   1  -8  185.86    2.15
   7   1  -8  179.57    4.45
   7   1  -8  183.59    2.18
   7   1  -8  190.48    4.03
   7   1  -7  474.34    3.59
  -7   1   7  471.69    6.06
   7   1  -7  446.59    6.26
   7   1  -7  453.79    3.43
   7   1  -7  460.01    3.40
   7   1  -7  428.20    3.53
   7   1  -7  429.56    6.29
   7   1  -7  493.35    7.43
   7   1  -7  418.39    4.00
   7   1  -7  476.48   10.81
   7   1  -6  110.81    2.82
   7   1  -6  114.10    1.68
  -7   1   5  634.24    6.52
   7   1  -5  655.14    6.06
   7   1  -5  676.36    5.20
   7   1  -5  698.16    4.56
   7   1  -5  624.73    6.68
   7   1  -5  660.48    5.40
  -7   1   4  934.62    7.66
   7   1  -4  835.57    5.89
   7   1  -4  875.85    5.84
   7   1  -4  861.55    4.22
   7   1  -4  880.38    5.32
   7   1  -4  799.73    7.08
   7   1  -3  110.21    2.19
  -7   1   3  159.77    2.89
   7   1  -3  101.71    1.32
   7   1  -3  120.29    1.85
   7   1  -3  119.46    1.07
   7   1  -3  123.87    1.68
   7   1  -2  285.20    3.06
  -7   1   2  270.54    3.57
  -7   1   2  249.83    2.94
  -7   1   2  251.71    1.44
   7   1  -2  287.79    3.28
  -7   1   2  270.38    2.69
  -7   1   1  556.33    4.63
  -7   1   1  547.34    2.84
  -7   1   1  580.34    4.36
  -7   1   1  596.75    4.62
  -7   1   1  540.89    2.67
   7   1  -1  541.18    2.61
  -7   1   0 1262.98    8.47
   7   1   0 1226.21    8.55
  -7   1   0 1248.09    8.46
   7   1   0 1226.81    7.37
  -7   1   0 1269.98    5.92
  -7   1  -1   56.85    1.90
  -7   1  -1   55.02    1.75
  -7   1  -1   53.18    1.01
  -7   1  -1   47.42    1.75
   7   1   1   38.73    1.45
  -7   1  -1   56.40    1.61
   7   1   1   39.97    1.21
  -7   1  -1   56.33    0.86
   7   1   2  117.15    3.93
  -7   1  -2  103.25    2.51
  -7   1  -2  100.79    2.50
  -7   1  -2   88.45    2.46
   7   1   2  115.67    2.40
  -7   1  -2  103.14    2.30
  -7   1  -2  100.78    2.29
  -7   1  -2   98.35    1.40
   7   1   2  113.11    1.80
  -7   1  -2   99.37    1.23
  -7   1  -3  173.89    3.30
  -7   1  -3  176.40    3.51
  -7   1  -3  175.24    3.27
   7   1   3  192.92    3.14
  -7   1  -3  169.16    1.43
  -7   1  -3  180.61    3.28
  -7   1  -3  174.44    1.71
   7   1   3  197.19    2.41
  -7   1  -3  168.80    2.11
  -7   1  -3  174.31    1.76
  -7   1  -4  810.87    7.96
  -7   1  -4  805.70    8.32
   7   1   4  850.05    7.36
  -7   1  -4  766.17    8.15
  -7   1  -4  806.89    5.13
  -7   1  -4  800.40    7.76
   7   1   4  873.95    5.84
  -7   1  -4  793.03    5.40
  -7   1  -4  793.62    4.84
  -7   1  -4  788.57    5.16
   7   1   5  196.24    5.89
  -7   1  -5  180.35    3.85
  -7   1  -5  183.69    4.05
   7   1   5  199.88    3.48
  -7   1  -5  173.17    3.72
  -7   1  -5  176.35    2.16
  -7   1  -5  189.06    3.85
   7   1   5  200.00    2.62
  -7   1  -5  179.85    2.25
  -7   1  -5  190.17    2.57
  -7   1  -5  178.88    2.04
  -7   1  -5  172.95    2.26
  -7   1  -6  474.93    6.86
  -7   1  -6  467.11    6.62
  -7   1  -6  471.13    3.93
  -7   1  -6  458.40    6.90
  -7   1  -6  475.34    4.02
  -7   1  -6  463.19    4.08
  -7   1  -6  472.23    3.77
  -7   1  -7  220.69    4.87
  -7   1  -7  215.88    4.75
  -7   1  -7  215.40    2.64
  -7   1  -7  215.15    4.73
  -7   1  -7  220.60    5.08
  -7   1  -7  214.41    2.77
  -7   1  -7  213.54    2.80
  -7   1  -8  179.08    4.92
  -7   1  -8  188.65    4.70
  -7   1  -8  194.07    4.68
  -7   1  -8  184.07    4.65
  -7   1  -8  189.51    2.70
   7   1   8  180.39    2.79
  -7   1  -8  177.21    2.63
  -7   1  -8  183.27    2.48
  -7   1  -9  145.43    4.66
  -7   1  -9  142.20    4.38
  -7   1  -9  145.24    4.27
  -7   1  -9  141.05    2.40
  -7   1  -9  133.20    4.22
  -7   1  -9  141.44    2.34
   7   1   9  130.29    2.49
  -7   1  -9  143.58    2.30
  -7   1  -9  141.72    2.46
  -7   1  -9  135.61    2.40
  -7   1 -10   74.16    3.62
  -7   1 -10   75.79    3.47
  -7   1 -10   78.04    3.36
  -7   1 -10   69.03    1.81
  -7   1 -10   72.31    3.35
   7   1  10   76.13    2.03
  -7   1 -10   74.55    1.81
  -7   1 -10   74.98    1.93
  -7   1 -10   70.59    1.86
  -7   1 -11  206.46    6.16
  -7   1 -11  207.14    5.80
  -7   1 -11  189.77    3.06
  -7   1 -11  203.30    5.57
   7   1  11  198.31    3.31
  -7   1 -11  200.07    3.17
  -7   1 -11  206.39    3.07
  -7   1 -11  186.89    3.10
  -7   1 -12  371.74    8.53
  -7   1 -12  365.93    7.97
  -7   1 -12  357.09    4.22
  -7   1 -12  349.67    7.47
  -7   1 -12  365.96    4.52
  -7   1 -12  360.29    4.29
  -7   1 -13  177.58    5.46
  -7   1 -13  177.83    5.75
  -7   1 -13  173.16    3.16
  -7   1 -13  177.36    3.05
  -7   1 -14   44.47    2.94
  -7   1 -14   42.21    2.99
  -7   1 -14   38.72    3.22
  -7   1 -14   37.34    1.60
  -7   1 -14   39.97    1.61
  -7   1 -15   46.07    3.34
  -7   1 -15   48.12    1.70
  -7   1 -15   49.78    2.99
  -7   1 -16   31.75    1.40
  -7   1 -16   35.04    2.47
  -7   1 -17    4.07    0.81
  -7   1 -17    4.26    1.31
  -7   1 -18   40.71    2.01
  -7   1 -18   40.74    1.29
  -7   1 -19   80.69    1.44
  -7   3  19    1.87    0.64
  -7   3  19    1.45    0.52
  -7   3  18   28.89    1.56
   7   3 -18   26.01    1.15
  -7   3  17   69.83    2.85
   7   3 -17   76.52    1.97
  -7   3  16   24.37    2.16
   7   3 -16   25.75    3.91
   7   3 -16   28.30    1.41
  -7   3  15   46.76    2.80
   7   3 -15   38.10    4.38
  -7   3  14   39.59    2.84
   7   3 -14   45.70    1.82
   7   3 -13   34.55    1.74
  -7   3  13   27.94    2.55
   7   3 -13   35.76    4.91
   7   3 -13   37.56    1.67
  -7   3  12   31.25    2.69
   7   3 -12   39.22    1.80
   7   3 -12   38.84    5.22
   7   3 -12   39.32    1.67
  -7   3  11   70.45    3.59
   7   3 -11   65.05    2.18
   7   3 -11   58.42    6.01
   7   3 -11   61.40    1.97
  -7   3  10    8.51    1.93
   7   3 -10    9.44    1.04
   7   3 -10    7.47    3.73
   7   3 -10    8.53    0.94
   7   3  -9  203.89    3.41
   7   3  -9  198.29    9.58
   7   3  -9  191.91    3.17
  -7   3   8   75.92    3.17
   7   3  -8   62.26    1.85
   7   3  -8   71.39    6.04
   7   3  -8   64.79    1.82
  -7   3   7    2.97    1.37
   7   3  -7    1.93    0.70
   7   3  -7    2.41    3.19
   7   3  -7    1.67    1.39
   7   3  -7    2.11    0.66
   7   3  -6  257.35    7.12
  -7   3   6  232.35    4.99
   7   3  -6  263.39    3.47
   7   3  -6  243.98    2.66
   7   3  -6  260.30    3.31
   7   3  -6  268.89   10.44
   7   3  -5   27.70    4.45
   7   3  -5   26.67    0.98
   7   3  -5   27.63    2.42
  -7   3   4   73.91    2.64
   7   3  -4   77.26    6.05
   7   3  -4   76.75    1.48
   7   3  -4   85.66    3.87
  -7   3   3   96.77    2.83
   7   3  -3  116.45    4.28
  -7   3   2  277.06    4.34
   7   3  -2  282.28    6.31
   7   3  -1  637.79    9.28
   7   3   0  629.15    8.88
  -7   3   0  621.41    8.47
  -7   3   0  632.49    4.59
  -7   3  -1  323.41    6.04
  -7   3  -1  294.62    3.63
  -7   3  -2   41.08    2.41
  -7   3  -2   37.13    1.46
  -7   3  -3  201.89    5.01
  -7   3  -3  209.35    2.78
  -7   3  -3  203.48    2.75
  -7   3  -4  386.05    7.21
  -7   3  -4  381.12    3.99
   7   3   4  399.66    4.63
  -7   3  -4  384.39    4.01
  -7   3  -5  439.23    7.96
  -7   3  -5  436.23    4.47
  -7   3  -5  442.72    4.66
  -7   3  -5  426.33    4.44
  -7   3  -6   33.40    2.60
  -7   3  -6   31.68    1.71
  -7   3  -6   32.79    1.40
  -7   3  -6   33.19    1.42
  -7   3  -6   33.54    1.43
  -7   3  -7   85.06    3.94
  -7   3  -7   77.06    2.52
  -7   3  -7   85.81    2.16
  -7   3  -7   81.69    2.13
  -7   3  -7   86.72    2.22
  -7   3  -8  177.92    3.14
  -7   3  -8  166.52    3.71
  -7   3  -8  169.80    3.05
   7   3   8  162.26    3.36
  -7   3  -8  185.11    3.28
  -7   3  -9   78.90    2.24
  -7   3  -9   77.62    2.77
  -7   3  -9   74.34    2.13
   7   3   9   83.78    2.56
  -7   3  -9   80.15    2.33
  -7   3 -10   13.62    1.28
  -7   3 -10   14.93    1.23
   7   3  10   15.97    1.42
  -7   3 -10   16.56    1.37
  -7   3 -11  152.63    3.06
  -7   3 -11  146.68    3.01
   7   3  11  153.48    3.38
  -7   3 -11  158.38    3.26
  -7   3 -12  162.23    3.09
  -7   3 -12  158.34    3.11
  -7   3 -12  154.60    3.17
   7   3  14   60.49    2.06
   7   3  15   15.44    1.18
   7   3  16    9.83    0.95
   7   3  17   11.72    1.11
   7   5 -13    2.88    0.75
   7   5 -13    4.85    2.35
   7   5 -12   47.01    1.70
   7   5 -12   47.06    4.16
   7   5 -11   21.83    1.39
   7   5 -11   20.47    3.20
   7   5 -10   82.25    2.40
   7   5 -10   86.33    5.70
   7   5  -9    9.90    3.29
  -7   5   9   12.75    1.70
   7   5  -8   70.85    2.30
   7   5  -8   70.72    5.64
   7   5  -7   30.30    1.63
   7   5  -7   27.47    4.23
   7   5  -6   25.94    1.49
   7   5  -5   37.65    1.36
   7   5  -5   40.97    1.79
  -7   5   4    5.64    0.81
   7   5  -4    6.14    0.89
  -7   5   4    5.87    1.64
   7   5  -4    6.81    0.99
   7   5  -3  148.06    2.44
  -7   5   3  139.62    2.26
  -7   5   3  146.43    4.82
   7   5  -3  150.75    3.05
   7   5  -2  125.03    2.30
  -7   5   2  113.41    2.03
  -7   5   2  116.73    4.36
   7   5  -2  129.30    2.81
   7   5  -1   22.08    1.23
  -7   5   1   20.63    1.07
  -7   5   1   22.07    2.23
   7   5  -1   22.48    1.31
  -7   5   0    3.58    0.82
   7   5   0    6.29    0.97
  -7   5   0    3.22    1.52
  -7   5  -1   14.51    2.05
   7   5   1   10.49    0.99
  -7   5  -2  174.76    5.41
   7   5   2  133.99    2.66
  -7   5  -3   57.09    3.31
  -7   5  -4  116.55    2.32
  -7   5  -4  106.16    2.77
  -7   5  -5   74.82    1.96
  -7   5  -5   63.57    2.24
  -7   5  -6   41.17    1.53
  -7   5  -6   35.34    1.82
   7   5   7   39.94    1.82
  -7   5  -8  123.04    2.31
   7   5   8   94.70    2.51
   7   5   9   26.54    1.47
   7   5  10   64.64    1.98
   7   5  11   78.95    2.04
   7   5  12   30.22    1.28
   7   5  13   29.69    1.35
   8  -6 -10    6.25    0.52
   8  -6 -10    5.86    0.56
   8  -6  -9   36.34    1.04
   8  -6  -9   39.52    1.07
   8  -6  -8   39.97    1.15
   8  -6  -8   45.04    2.36
   8  -6  -8   43.41    1.16
   8  -6  -7    7.79    0.67
   8  -6  -7    8.31    0.67
   8  -6  -6   62.66    1.36
   8  -6  -5   63.66    1.38
  -8  -6   4    6.67    1.51
   8  -6  -4    7.95    0.65
  -8  -6   4    5.21    1.28
  -8  -6   3  101.41    3.80
  -8  -6   3   96.76    3.57
  -8  -6   2    3.79    1.60
  -8  -6   2    3.10    1.29
  -8  -6   1   54.81    3.14
  -8  -6   1   59.04    3.06
  -8  -6   0   46.67    3.05
  -8  -6   0   44.52    2.79
  -8  -6  -1   12.45    0.76
  -8  -6  -1   15.52    1.98
  -8  -6  -1   14.97    2.16
  -8  -6  -2   45.08    1.27
  -8  -6  -2   52.04    3.01
  -8  -6  -2   53.85    3.30
  -8  -6  -3    6.62    0.69
  -8  -6  -3    4.94    1.31
  -8  -6  -3    5.75    1.57
  -8  -6  -3    6.47    1.87
  -8  -6  -4   35.02    1.13
  -8  -6  -4   33.26    2.23
  -8  -6  -4   38.49    2.56
  -8  -6  -4   37.67    2.80
  -8  -6  -5   13.23    0.77
  -8  -6  -5   11.44    1.52
  -8  -6  -5   12.96    1.70
  -8  -6  -5   11.89    1.97
  -8  -6  -6   14.45    1.65
  -8  -6  -6   15.32    0.79
  -8  -6  -6   13.03    1.53
  -8  -6  -7   23.78    0.86
  -8  -6  -7   21.47    1.64
  -8  -6  -8   37.34    0.92
   8  -4 -17   34.05    2.49
   8  -4 -16    4.22    0.89
   8  -4 -16    2.99    0.61
   8  -4 -16    4.51    2.79
   8  -4 -15  106.26    2.22
   8  -4 -15  120.30    7.12
   8  -4 -15  123.31    3.63
   8  -4 -14  115.78    2.36
   8  -4 -14  119.66    2.56
   8  -4 -13   14.79    1.88
   8  -4 -13   16.13    1.92
   8  -4 -13   17.66    1.16
   8  -4 -12   20.09    2.23
   8  -4 -12   25.68    2.27
   8  -4 -11    1.76    0.78
   8  -4 -11    0.91    1.45
   8  -4 -10   23.90    2.36
   8  -4 -10   21.41    1.18
   8  -4 -10   20.86    1.30
   8  -4  -9  588.60    5.49
   8  -4  -9  582.91    5.95
   8  -4  -8   72.53    3.28
   8  -4  -8   75.64    4.88
   8  -4  -8   79.52    1.96
   8  -4  -8   71.92    2.02
   8  -4  -7   44.26    3.81
   8  -4  -7   46.50    3.10
   8  -4  -7   42.62    1.43
   8  -4  -7   37.79    1.48
   8  -4  -6   73.71    1.91
   8  -4  -6   77.55    4.54
   8  -4  -5   73.26    1.85
   8  -4  -4   34.18    1.27
  -8  -4   3   67.82    3.53
   8  -4  -3   62.57    1.60
  -8  -4   3   65.81    1.68
  -8  -4   2   56.25    1.71
  -8  -4   2   55.13    3.46
   8  -4  -2   60.52    3.58
  -8  -4   2   58.40    1.64
  -8  -4   1   54.71    1.73
  -8  -4   1   55.76    3.74
   8  -4  -1   50.19    3.20
  -8  -4   1   53.37    1.59
  -8  -4   0  120.05    2.53
  -8  -4   0  122.71    5.52
  -8  -4   0  122.91    2.40
  -8  -4  -1   68.08    1.99
  -8  -4  -1   68.78    4.42
  -8  -4  -1   70.40    1.91
  -8  -4  -2  276.01    3.98
  -8  -4  -2  267.82    8.60
  -8  -4  -2  285.97    3.80
  -8  -4  -3   11.02    1.13
  -8  -4  -3   10.62    1.03
  -8  -4  -3    9.71    2.60
  -8  -4  -4  245.99    3.65
  -8  -4  -4  244.01    8.57
  -8  -4  -5  260.52    3.79
  -8  -4  -5  258.98    8.96
  -8  -4  -6   43.56    3.41
  -8  -4  -6   43.44    1.67
  -8  -4  -6   37.18    3.86
  -8  -4  -7   68.81    4.24
  -8  -4  -7   62.50    3.92
  -8  -4  -7   66.00    1.99
  -8  -4  -7   68.36    4.87
  -8  -4  -8   28.23    3.09
  -8  -4  -8   27.22    1.39
  -8  -4  -8   25.14    3.28
  -8  -4  -9   12.98    2.54
  -8  -4  -9   12.97    2.27
  -8  -4 -10   17.41    1.11
  -8  -4 -10   19.36    2.75
  -8  -4 -10   18.67    2.38
  -8  -4 -11    1.57    0.68
  -8  -4 -11    1.84    1.68
  -8  -4 -11    1.47    1.30
  -8  -4 -12    0.69    0.59
  -8  -4 -12    0.57    1.10
  -8  -4 -12   -0.18    1.32
  -8  -4 -13   35.67    2.07
  -8  -4 -14   41.05    0.99
   8  -2 -20    1.79    1.09
   8  -2 -19    0.50    0.93
   8  -2 -19    0.86    0.45
   8  -2 -19    0.21    1.46
   8  -2 -18   21.42    2.12
   8  -2 -18   20.60    3.05
   8  -2 -18   15.39    2.40
   8  -2 -18   21.45    2.84
   8  -2 -18   26.07    2.28
   8  -2 -17   35.56    2.70
   8  -2 -17   36.06    4.14
   8  -2 -17   29.79    3.42
   8  -2 -17   34.55    2.28
   8  -2 -17   36.16    3.81
   8  -2 -16   24.72    2.43
   8  -2 -16   21.01    4.47
   8  -2 -16   19.09    3.66
   8  -2 -16   22.60    1.95
   8  -2 -15   16.15    1.13
   8  -2 -15   22.10    5.17
   8  -2 -15   18.51    2.08
   8  -2 -15   20.04    4.48
   8  -2 -14  243.16    3.85
   8  -2 -13   60.53    2.02
   8  -2 -13   57.05    1.87
   8  -2 -13   52.91    6.46
   8  -2 -12  200.24    5.76
   8  -2 -12  203.39    5.67
   8  -2 -12  211.42    3.27
   8  -2 -11  173.22    5.21
   8  -2 -11  167.20    2.75
   8  -2 -10   10.71    0.89
   8  -2 -10   11.25    0.90
   8  -2 -10    8.99    1.02
   8  -2  -9   21.66    1.02
   8  -2  -9   21.72    1.10
   8  -2  -9   22.18    1.29
   8  -2  -8  125.66    1.99
   8  -2  -8  128.63    2.52
   8  -2  -8  124.35    2.21
   8  -2  -7  399.95    8.31
   8  -2  -7  392.35    3.55
  -8  -2   7  375.51    4.37
   8  -2  -7  384.18    4.18
  -8  -2   6  174.47    2.88
   8  -2  -6  173.80    2.62
   8  -2  -6  174.71    2.38
   8  -2  -5  529.15    8.64
   8  -2  -5  533.53    3.92
   8  -2  -4  594.04    8.92
  -8  -2   4  690.42    5.61
   8  -2  -4  570.75    4.84
   8  -2  -4  567.78    4.42
   8  -2  -4  603.21    4.17
  -8  -2   4  697.70    8.30
  -8  -2   3   85.32    1.93
   8  -2  -3   65.15    1.51
   8  -2  -3   65.71    1.33
   8  -2  -3   69.47    3.09
  -8  -2   3   92.79    3.22
  -8  -2   2  420.07    4.20
   8  -2  -2  364.17    3.49
   8  -2  -2  396.55    3.27
   8  -2  -2  372.46    6.40
  -8  -2   2  434.82    7.18
   8  -2  -1 1303.22   12.33
   8  -2  -1 1298.87    7.80
   8  -2   0  264.96    2.15
  -8  -2   0  269.10    3.29
  -8  -2  -1  223.63    2.89
   8  -2   1  223.91    2.42
   8  -2   1  230.28    1.87
  -8  -2  -2   95.87    1.97
  -8  -2  -2   89.37    4.12
  -8  -2  -3   71.04    1.73
  -8  -2  -3   79.60    4.01
  -8  -2  -4  203.61    2.95
  -8  -2  -4  203.92    6.31
  -8  -2  -5 1127.22   15.38
  -8  -2  -5 1166.59    7.55
  -8  -2  -6  699.39    6.10
  -8  -2  -6  699.59   12.31
  -8  -2  -6  726.67    5.64
  -8  -2  -7  111.93    3.92
  -8  -2  -7  103.22    2.27
  -8  -2  -7  103.75    3.82
  -8  -2  -7  105.00    2.04
  -8  -2  -7  101.99    4.89
  -8  -2  -8  142.64    4.65
  -8  -2  -8  135.57    4.51
  -8  -2  -8  145.56    2.44
  -8  -2  -8  146.83    5.84
  -8  -2  -9    6.83    1.57
  -8  -2  -9    7.40    0.80
  -8  -2  -9    6.44    1.94
  -8  -2 -10   87.07    3.52
  -8  -2 -10   78.71    1.87
  -8  -2 -10   81.11    4.33
  -8  -2 -11   56.04    3.13
  -8  -2 -11   57.93    3.01
  -8  -2 -12   13.54    1.65
  -8  -2 -13   57.85    3.32
  -8  -2 -13   58.26    3.23
  -8  -2 -13   56.62    1.59
  -8  -2 -14   70.26    3.43
  -8  -2 -14   79.11    3.48
  -8  -2 -15   29.14    1.17
  -8  -2 -15   31.02    2.29
  -8  -2 -15   31.24    2.37
  -8  -2 -16   35.38    2.30
  -8  -2 -16   33.57    1.18
  -8  -2 -17   59.43    2.54
  -8  -2 -17   57.06    1.31
  -8  -2 -18   35.82    0.91
   8   0 -21    4.64    0.53
   8   0 -20   41.28    1.27
   8   0 -19    5.47    0.75
   8   0 -19    4.48    1.40
   8   0 -18    2.06    0.67
   8   0 -18    1.05    1.53
   8   0 -17    3.25    2.51
   8   0 -17    4.79    0.74
   8   0 -17    4.42    1.88
   8   0 -16   96.99    4.75
   8   0 -16  107.80    4.35
   8   0 -16   90.73    5.88
   8   0 -15  227.03    7.43
  -8   0  15  205.61    4.21
   8   0 -15  216.52    6.01
   8   0 -15  224.31    6.95
   8   0 -15  240.21    7.58
   8   0 -14  155.54    6.36
  -8   0  14  147.10    3.60
   8   0 -14  157.68    5.66
   8   0 -14  167.46    6.54
   8   0 -14  146.00    8.06
   8   0 -13   36.42    2.78
   8   0 -13   43.16    4.11
   8   0 -13   39.34    5.03
  -8   0  13   33.54    2.09
  -8   0  13   33.35    1.87
   8   0 -13   34.07    3.59
   8   0 -13   44.79    2.81
  -8   0  12    1.64    1.18
   8   0 -12    1.56    2.73
   8   0 -12    2.84    3.52
   8   0 -12    1.83    1.12
   8   0 -12    2.56    1.05
   8   0 -12    2.70    2.17
   8   0 -11    4.64    1.19
   8   0 -11    5.09    2.92
   8   0 -11    4.78    3.68
   8   0 -11    3.61    0.67
   8   0 -11    3.53    1.00
  -8   0  10   51.82    2.32
   8   0 -10   48.51    1.40
   8   0 -10   52.90    2.14
   8   0 -10   51.07    2.56
   8   0  -9  160.08    4.20
   8   0  -9  148.86    6.23
  -8   0   9  153.57    3.58
   8   0  -9  153.44    2.36
   8   0  -9  149.06    5.87
   8   0  -9  158.50    2.29
   8   0  -9  155.88    3.98
   8   0  -8    3.23    0.64
  -8   0   8    2.62    1.14
   8   0  -8    3.66    0.68
   8   0  -8    4.10    2.34
  -8   0   7 1415.85   10.92
   8   0  -7 1442.76    8.51
   8   0  -7 1481.00    8.34
   8   0  -7 1384.46   12.21
  -8   0   6 2194.92   13.83
   8   0  -6 2256.50   11.60
   8   0  -6 2241.89   11.31
   8   0  -6 2189.67   15.90
   8   0  -5  597.86    4.47
  -8   0   5  577.56    5.26
   8   0  -5  588.97    7.24
   8   0  -5  585.97    7.09
   8   0  -4  100.02    1.62
  -8   0   4   94.30    1.94
   8   0  -4   92.42    1.93
   8   0  -4  100.28    2.79
   8   0  -4  106.96    2.96
   8   0  -3 3160.80   14.58
  -8   0   3 3267.51   15.47
   8   0  -3 3434.96   19.56
   8   0  -3 3165.24   18.81
   8   0  -3 3138.13   15.30
  -8   0   2   51.80    1.31
   8   0  -2   46.81    1.96
   8   0  -2   46.98    1.91
   8   0  -2   46.87    1.11
   8   0  -2   47.83    1.31
  -8   0   1  964.27    5.95
   8   0  -1  957.86    8.36
   8   0  -1  978.77    5.78
   8   0  -1  972.61    6.10
  -8   0   0  499.63    3.64
   8   0   0  501.23    3.71
  -8   0  -1  287.60    3.15
   8   0   1  298.80    3.17
  -8   0  -1  293.40    3.05
   8   0   1  281.64    2.57
  -8   0  -2  120.88    2.03
  -8   0  -2  123.20    2.20
  -8   0  -2  121.92    1.90
   8   0   2  127.46    2.00
  -8   0  -3  129.20    2.44
  -8   0  -3  135.08    3.13
  -8   0  -3  133.14    1.95
   8   0   3  135.47    2.01
  -8   0  -3  126.16    2.42
  -8   0  -3  137.82    2.50
  -8   0  -4  111.66    1.76
  -8   0  -4  113.17    1.63
  -8   0  -4  112.48    2.94
  -8   0  -4  119.81    2.69
  -8   0  -4  127.43    2.80
   8   0   4  117.87    1.87
  -8   0  -4  102.87    1.33
  -8   0  -5    1.41    0.82
  -8   0  -5    2.36    0.93
  -8   0  -5    0.67    0.49
  -8   0  -5    1.42    0.52
  -8   0  -5    1.20    0.86
  -8   0  -5    1.01    0.97
   8   0   5    2.05    0.65
  -8   0  -5    0.99    0.36
  -8   0  -5    1.19    0.40
  -8   0  -6  108.82    3.05
   8   0   6  108.23    2.36
  -8   0  -6  101.30    1.58
  -8   0  -6  111.80    1.62
  -8   0  -6   93.26    2.76
  -8   0  -6  107.16    3.15
  -8   0  -6  122.77    3.11
   8   0   6  112.45    1.95
  -8   0  -6  103.19    1.69
  -8   0  -6  101.83    1.34
  -8   0  -6  104.20    1.51
  -8   0  -7  851.39   11.39
  -8   0  -7  850.39    5.59
   8   0   7  889.78    6.32
  -8   0  -7  871.84    9.46
  -8   0  -7  875.77    9.94
  -8   0  -8  247.18    6.03
  -8   0  -8  203.94    2.52
  -8   0  -8  236.25    5.27
  -8   0  -8  266.39    5.52
  -8   0  -8  229.45    4.96
  -8   0  -8  228.18    5.31
  -8   0  -8  235.94    3.10
  -8   0  -8  227.23    2.57
  -8   0  -8  209.66    2.71
  -8   0  -9   23.88    2.14
  -8   0  -9   28.20    2.55
  -8   0  -9   24.84    2.02
  -8   0  -9   23.77    2.03
  -8   0  -9   31.76    2.40
  -8   0  -9   25.13    1.10
  -8   0  -9   25.61    1.15
  -8   0  -9   24.40    1.00
  -8   0 -10  223.30    5.53
  -8   0 -10  231.19    5.71
  -8   0 -10  220.13    5.81
  -8   0 -10  212.65    5.56
  -8   0 -10  230.63    5.96
  -8   0 -10  205.02    2.87
  -8   0 -10  220.62    3.01
  -8   0 -10  220.57    2.86
  -8   0 -11    4.66    1.56
  -8   0 -11    3.93    1.42
  -8   0 -11    3.96    1.59
  -8   0 -11    3.48    1.81
  -8   0 -11    5.39    1.50
  -8   0 -11    3.75    0.75
  -8   0 -11    5.55    0.81
  -8   0 -11    5.75    0.79
  -8   0 -12  446.45    8.48
  -8   0 -12  477.52    8.49
  -8   0 -12  465.77    8.82
  -8   0 -12  464.74    9.21
  -8   0 -12  464.13    8.90
  -8   0 -12  472.38    4.80
  -8   0 -13  378.24    7.85
  -8   0 -13  392.03    8.33
  -8   0 -13  379.27    8.50
  -8   0 -13  369.57    8.08
  -8   0 -13  398.18    4.49
  -8   0 -14    3.40    1.61
  -8   0 -14    3.07    1.56
  -8   0 -14    2.79    0.81
  -8   0 -14    4.28    1.67
  -8   0 -15    8.53    1.93
  -8   0 -15    9.34    1.69
  -8   0 -15   10.05    1.88
  -8   0 -16    4.72    1.38
  -8   0 -16    5.27    1.53
  -8   0 -16    5.08    1.58
  -8   0 -16    4.93    0.83
  -8   0 -17    6.16    0.82
  -8   0 -17    4.88    1.25
  -8   0 -18   13.84    0.86
  -8   0 -18   13.87    1.26
  -8   0 -19   32.67    0.94
   8   2 -20    4.25    0.58
  -8   2  20    2.73    0.49
  -8   2  19    0.74    0.77
   8   2 -19    2.17    0.66
  -8   2  18   20.26    1.52
   8   2 -18   28.17    1.28
   8   2 -17   25.17    1.32
  -8   2  16   17.93    2.06
   8   2 -16   12.30    3.22
  -8   2  15   12.62    1.94
   8   2 -15    7.24    0.96
   8   2 -14  238.09    9.90
   8   2 -14  227.33    3.63
   8   2 -13   48.13    5.37
   8   2 -13   51.66    1.75
   8   2 -12  187.31    9.09
   8   2 -12  188.33    3.14
   8   2 -11  149.02    2.81
   8   2 -11  153.07    8.24
   8   2 -11  142.10    2.58
   8   2 -10    6.37    0.81
   8   2 -10    8.21    3.41
   8   2 -10    6.86    1.72
   8   2 -10    6.43    2.20
   8   2 -10    6.16    0.74
  -8   2   9   14.23    1.85
   8   2  -9   16.71    3.92
   8   2  -9   16.37    2.12
   8   2  -9   15.12    2.42
   8   2  -9   15.80    0.90
  -8   2   8  113.32    3.59
   8   2  -8  112.21    6.94
   8   2  -8  120.11    4.66
   8   2  -8  110.02    1.94
   8   2  -7  428.62    4.03
   8   2  -7  428.28   12.35
   8   2  -7  412.13    8.09
  -8   2   6  177.94    4.00
   8   2  -6  180.40    5.15
   8   2  -6  164.77    4.94
   8   2  -6  179.40    1.86
   8   2  -6  163.74    2.14
   8   2  -5  441.56    7.30
   8   2  -5  510.51    8.30
   8   2  -5  471.26    4.38
   8   2  -5  508.32    3.36
   8   2  -5  509.45    3.81
  -8   2   5  478.32    6.34
   8   2  -4  708.55    5.40
   8   2  -4  705.05    4.24
   8   2  -3   87.79    2.42
  -8   2   3   68.49    2.25
   8   2  -3   89.55    1.73
   8   2  -3   92.46    1.29
  -8   2   3   67.94    1.13
  -8   2   2  381.48    4.87
  -8   2   2  365.49    4.06
  -8   2   2  369.67    2.54
  -8   2   2  378.30    3.06
  -8   2   1 1185.86    9.11
   8   2  -1 1364.02   14.78
   8   2  -1 1278.35   10.28
  -8   2   1 1127.58    7.13
  -8   2   1 1168.89    7.60
   8   2  -1 1301.63    8.33
  -8   2   1 1165.42    5.92
  -8   2   1 1182.33    6.79
  -8   2   0  217.84    3.82
   8   2   0  225.54    6.11
   8   2   0  221.25    4.03
  -8   2   0  210.95    2.61
  -8   2   0  207.97    2.35
  -8   2   0  220.71    1.85
   8   2   0  231.80    3.05
  -8   2   0  218.49    2.27
  -8   2   0  211.21    2.42
  -8   2  -1  220.81    4.15
   8   2   1  199.54    6.17
  -8   2  -1  209.17    2.77
  -8   2  -1  212.93    2.07
  -8   2  -1  217.01    2.25
   8   2   1  203.13    2.87
  -8   2  -1  221.45    2.35
  -8   2  -1  212.14    2.53
  -8   2  -2  110.20    2.15
  -8   2  -2  116.00    1.71
  -8   2  -2  114.58    3.23
   8   2   2  106.21    4.79
  -8   2  -2  117.31    1.81
  -8   2  -2  111.32    1.92
  -8   2  -3   60.47    1.76
  -8   2  -3   63.17    1.37
  -8   2  -3   61.41    2.54
  -8   2  -4  193.82    4.46
  -8   2  -4  188.31    4.63
  -8   2  -4  191.15    3.13
  -8   2  -4  196.31    2.58
  -8   2  -4  190.56    2.62
   8   2   4  191.42    2.94
  -8   2  -4  198.10    2.49
  -8   2  -5 1125.81   12.39
  -8   2  -5 1130.29   11.84
  -8   2  -5 1170.46   11.36
   8   2   5 1184.43    8.38
  -8   2  -5 1128.21    7.60
  -8   2  -5 1142.18    7.57
  -8   2  -6  927.09   11.65
  -8   2  -6  922.60   11.02
  -8   2  -6  912.59    8.10
  -8   2  -6  920.03    6.66
  -8   2  -6  929.05   10.45
  -8   2  -6  902.13    6.65
  -8   2  -6  916.04    6.73
  -8   2  -6  904.66    6.48
  -8   2  -7  109.69    4.02
  -8   2  -7  110.24    4.25
  -8   2  -7   94.81    2.04
  -8   2  -7  118.98    3.85
   8   2   7  123.76    2.63
  -8   2  -7  113.54    2.21
  -8   2  -7  105.84    2.41
  -8   2  -7  106.65    2.23
  -8   2  -7  103.07    2.06
  -8   2  -8  162.66    5.33
  -8   2  -8  156.57    2.74
  -8   2  -8  151.86    4.55
   8   2   8  147.45    3.00
  -8   2  -8  143.46    2.89
  -8   2  -8  159.00    2.78
  -8   2  -8  145.76    2.57
  -8   2  -9    8.91    1.97
  -8   2  -9    7.42    1.02
  -8   2  -9    7.27    1.62
   8   2   9   12.07    1.21
  -8   2  -9    7.61    1.00
  -8   2  -9    8.07    1.05
  -8   2  -9    7.50    0.92
  -8   2 -10  103.78    4.78
  -8   2 -10   97.94    2.36
  -8   2 -10   97.26    3.99
   8   2  10   90.16    2.53
  -8   2 -10   92.79    2.49
  -8   2 -10  101.68    2.47
  -8   2 -10   98.43    2.30
  -8   2 -11   49.65    3.58
  -8   2 -11   46.69    1.82
  -8   2 -11   51.29    3.09
   8   2  11   54.64    2.06
  -8   2 -11   48.59    1.75
  -8   2 -11   47.98    1.88
  -8   2 -11   45.50    1.85
  -8   2 -12   20.53    2.60
  -8   2 -12   17.91    1.32
  -8   2 -12   20.63    2.26
   8   2  12   13.52    1.29
  -8   2 -12   18.17    1.27
  -8   2 -12   17.09    1.28
  -8   2 -12   19.32    1.42
  -8   2 -13   62.96    4.00
  -8   2 -13   63.05    1.94
  -8   2 -13   63.72    2.01
  -8   2 -13   63.36    2.12
   8   2  13   58.18    2.10
   8   2  14   77.54    2.32
  -8   2 -14   92.27    3.77
   8   2  15   23.05    1.35
  -8   2 -15   20.40    1.98
  -8   2 -15   19.14    1.22
   8   2  16   26.93    1.29
  -8   2 -16   32.53    1.33
  -8   2 -17   73.44    1.66
  -8   4  17   45.64    1.19
  -8   4  17   43.03    1.48
  -8   4  16    7.20    1.05
  -8   4  15  113.84    3.48
   8   4 -15  118.61    6.00
  -8   4  14  104.93    3.62
   8   4 -14  109.59    6.07
   8   4 -13   17.19    3.81
   8   4 -12   25.76    1.54
  -8   4  12   18.89    2.11
   8   4 -12   28.58    4.51
  -8   4  11    2.58    1.56
   8   4 -11    6.42    1.06
  -8   4  10   20.02    2.17
   8   4 -10   27.48    1.57
   8   4 -10   24.70    4.61
   8   4  -9  536.89    6.23
   8   4  -9  543.35   15.91
  -8   4   8   65.34    3.08
   8   4  -8   56.32    2.03
   8   4  -8   65.98    6.25
  -8   4   7   26.88    2.13
   8   4  -7   35.37    1.60
   8   4  -7   38.80    5.30
   8   4  -6   63.92    1.61
  -8   4   6   70.71    2.96
   8   4  -6   62.47    2.05
   8   4  -6   60.15    6.15
   8   4  -5   79.46    1.75
   8   4  -5   78.93    2.20
   8   4  -5   77.15    6.57
   8   4  -4   42.53    1.41
   8   4  -4   37.01    5.01
   8   4  -3   71.34    6.26
  -8   4   3   74.52    3.58
   8   4  -3   63.34    1.63
  -8   4   3   67.30    1.51
   8   4  -2   68.21    6.09
  -8   4   2   72.62    1.55
  -8   4   2   77.89    3.56
  -8   4   1   46.21    1.41
   8   4  -1   45.61    5.10
  -8   4   1   48.03    1.30
  -8   4   1   48.00    2.91
  -8   4   0  109.48    1.87
  -8   4   0  112.96    4.27
  -8   4   0  110.95    2.15
  -8   4  -1   95.28    1.80
  -8   4  -1  100.55    4.05
  -8   4  -1   99.55    2.09
   8   4   2  273.23    4.36
  -8   4  -2  305.06    6.91
  -8   4  -2  264.35    4.17
  -8   4  -2  293.52    3.66
   8   4   3    9.46    1.19
  -8   4  -3   13.80    2.05
  -8   4  -3   11.76    1.25
  -8   4  -3   13.76    1.05
  -8   4  -4  243.75    6.49
   8   4   4  244.34    4.10
  -8   4  -4  248.79    3.58
  -8   4  -4  244.07    3.52
  -8   4  -5  239.35    6.55
   8   4   5  254.44    4.25
  -8   4  -5  244.87    3.68
  -8   4  -5  243.45    3.63
  -8   4  -6   69.20    3.77
  -8   4  -6   68.95    2.11
  -8   4  -6   62.03    2.40
  -8   4  -6   66.71    2.02
  -8   4  -7   44.69    3.26
  -8   4  -7   49.72    1.88
  -8   4  -7   48.80    1.82
  -8   4  -7   46.73    2.24
   8   4   8   19.22    1.55
  -8   4  -8   22.56    1.42
  -8   4  -8   20.59    1.37
   8   4   9   18.29    1.50
  -8   4  -9   26.27    1.48
  -8   4 -10   22.94    1.39
   8   4  11    3.06    1.06
   8   4  12    0.84    0.93
   8   4  13   26.43    1.44
   8   4  14   47.37    1.61
   8   4  15   62.75    1.59
   8   6 -10    6.79    0.66
   8   6  -9   39.40    1.30
   8   6  -8   50.54    1.53
   8   6  -7    9.49    0.91
   8   6  -6   60.98    1.77
   8   6  -5   57.13    1.73
   8   6  -4    7.30    0.92
   8   6  -3   99.77    2.20
   8   6  -2    3.12    0.71
   8   6  -2    4.23    0.77
   8   6  -1   55.67    1.33
  -8   6   1   55.19    2.60
   8   6  -1   52.76    1.59
   8   6   0   41.98    1.20
  -8   6   0   44.15    2.39
   8   6   1   13.91    0.88
  -8   6  -1   16.02    1.72
   8   6   2   53.70    1.34
  -8   6  -2   72.06    2.94
   8   6   3    6.48    0.76
   8   6   4   36.62    1.10
   8   6   5    9.35    0.74
   8   6   6   16.14    0.78
   8   6   7   16.45    0.71
   8   6   8   30.53    0.77
   9  -5 -14   23.61    0.94
   9  -5 -13   33.11    1.20
   9  -5 -12    3.23    1.19
   9  -5 -12    2.05    1.07
   9  -5 -12    1.77    0.68
   9  -5 -12    2.02    0.71
   9  -5 -11  120.82    4.18
   9  -5 -11  117.93    2.22
   9  -5 -11  115.68    2.43
   9  -5 -10   42.72    2.81
   9  -5 -10   41.12    1.42
   9  -5 -10   41.98    1.60
   9  -5  -9   66.66    3.19
   9  -5  -9   58.25    1.67
   9  -5  -8   25.87    2.30
   9  -5  -8   22.16    1.14
   9  -5  -7  259.21    6.18
   9  -5  -6   31.51    2.48
   9  -5  -5   13.08    1.89
   9  -5  -5   11.56    0.86
   9  -5  -4   54.45    3.12
   9  -5  -4   45.15    1.37
   9  -5  -3   10.22    1.75
   9  -5  -2   47.03    2.89
   9  -5  -1  141.15    4.56
  -9  -5   1  128.92    2.39
   9  -5   0   67.71    3.16
  -9  -5   0   63.95    1.76
  -9  -5  -1   45.11    1.54
  -9  -5  -2   64.83    1.83
  -9  -5  -3  166.92    6.12
  -9  -5  -3  132.94    5.77
  -9  -5  -4   64.52    3.96
  -9  -5  -4   67.29    4.13
  -9  -5  -4   57.93    3.98
  -9  -5  -5   15.73    2.60
  -9  -5  -5   16.42    2.39
  -9  -5  -5   16.18    1.09
  -9  -5  -5   18.44    2.59
  -9  -5  -6    9.63    2.18
  -9  -5  -6    9.91    2.08
  -9  -5  -6   10.78    2.39
  -9  -5  -7  113.71    2.33
  -9  -5  -7  114.47    5.04
  -9  -5  -7  115.50    4.75
  -9  -5  -7  125.68    5.13
  -9  -5  -8   34.31    1.34
  -9  -5  -8   32.29    2.82
  -9  -5  -8   35.17    2.71
  -9  -5  -8   34.98    2.99
  -9  -5  -9   96.63    1.94
  -9  -5  -9   90.44    4.01
  -9  -5 -10   28.08    1.77
  -9  -5 -10   25.21    1.03
  -9  -5 -10   24.77    2.08
  -9  -5 -11   25.14    0.88
  -9  -5 -11   25.76    1.77
   9  -3 -18   33.42    2.71
   9  -3 -18   37.97    2.93
   9  -3 -17   29.45    1.79
   9  -3 -17   25.17    3.06
   9  -3 -17   29.54    2.12
   9  -3 -17   33.77    3.74
   9  -3 -16   45.15    1.54
   9  -3 -16   56.27    2.51
   9  -3 -16   56.31    5.48
   9  -3 -16   46.35    3.91
   9  -3 -16   55.37    2.90
   9  -3 -15   12.52    1.65
   9  -3 -15   14.96    5.20
   9  -3 -15    9.93    3.53
   9  -3 -14   14.71    1.20
   9  -3 -14   17.29    4.52
   9  -3 -13   10.94    1.15
   9  -3 -13   10.70    1.85
   9  -3 -13   10.13    1.10
   9  -3 -12   40.36    2.96
   9  -3 -12   39.56    1.59
   9  -3 -12   43.91    2.62
   9  -3 -11   43.91    3.07
   9  -3 -11   42.07    1.57
   9  -3 -11   47.18    2.74
   9  -3 -10  153.10    2.76
   9  -3 -10  165.60    5.05
   9  -3  -9  140.68    2.50
   9  -3  -9  138.00    2.70
   9  -3  -8  174.88    2.67
   9  -3  -8  169.86    3.27
   9  -3  -7  302.97    3.42
   9  -3  -7  296.42    4.23
   9  -3  -6   70.14    4.10
   9  -3  -6   70.80    1.61
   9  -3  -6   72.35    2.02
   9  -3  -6   68.47    1.74
   9  -3  -5   59.31    3.67
   9  -3  -5   57.38    1.76
   9  -3  -5   57.05    1.54
   9  -3  -5   59.88    1.42
   9  -3  -4  519.43    9.73
   9  -3  -4  501.06    5.04
   9  -3  -4  517.38    4.64
   9  -3  -3   45.72    3.02
   9  -3  -3   41.51    1.39
  -9  -3   2  165.13    5.32
   9  -3  -2  170.05    2.58
   9  -3  -2  164.02    5.13
  -9  -3   1  116.96    2.39
  -9  -3   1  120.34    4.76
   9  -3  -1  108.77    4.13
  -9  -3   0  398.05    4.47
  -9  -3   0  405.57    9.03
  -9  -3   0  408.88    4.09
  -9  -3  -1   60.62    1.78
  -9  -3  -1   64.56    3.97
  -9  -3  -1   60.73    1.59
  -9  -3  -2   24.12    1.32
  -9  -3  -2   21.54    2.76
  -9  -3  -2   24.26    1.14
  -9  -3  -3   56.49    1.87
  -9  -3  -3   53.60    3.93
  -9  -3  -3   55.52    1.64
  -9  -3  -4    9.42    1.04
  -9  -3  -4   11.88    2.45
  -9  -3  -4    8.60    0.90
  -9  -3  -5    7.89    1.04
  -9  -3  -5    8.29    2.34
  -9  -3  -5    8.92    0.93
  -9  -3  -6   59.95    1.99
  -9  -3  -6   57.22    4.27
  -9  -3  -6   60.93    1.82
  -9  -3  -7   25.99    3.16
  -9  -3  -7   31.18    2.82
  -9  -3  -7   27.71    2.59
  -9  -3  -7   27.34    1.35
  -9  -3  -8  187.59    7.26
  -9  -3  -8  204.39    6.33
  -9  -3  -8  196.02    3.19
  -9  -3  -8  194.82    6.15
  -9  -3  -9  193.65    7.28
  -9  -3  -9  195.63    3.23
  -9  -3  -9  195.78    6.18
  -9  -3 -10    7.58    2.08
  -9  -3 -10    8.90    1.87
  -9  -3 -10    8.56    0.94
  -9  -3 -11    1.37    0.66
  -9  -3 -11    2.97    1.45
  -9  -3 -12   54.11    3.32
  -9  -3 -12   72.64    3.45
  -9  -3 -13   33.62    2.38
  -9  -3 -14    6.00    0.68
  -9  -3 -14    5.39    1.32
  -9  -3 -15   64.52    2.67
  -9  -3 -15   60.41    1.34
  -9  -3 -16   25.96    0.84
   9  -1 -21   16.98    0.67
   9  -1 -20    7.53    0.65
   9  -1 -19   14.21    0.86
   9  -1 -19   13.93    1.93
   9  -1 -18   43.88    3.21
   9  -1 -18   43.05    2.58
   9  -1 -18   42.49    3.83
   9  -1 -17  137.46    5.82
   9  -1 -17  146.29    4.71
   9  -1 -17  139.29    5.33
   9  -1 -17  152.60    6.16
   9  -1 -16  165.45    5.77
   9  -1 -16  152.76    7.96
   9  -1 -15   42.15    4.19
   9  -1 -15   53.23    2.83
   9  -1 -14  341.34    6.55
   9  -1 -14  340.20   10.81
   9  -1 -14  329.76   13.06
   9  -1 -14  328.09    7.52
   9  -1 -13  663.47   15.47
   9  -1 -13  603.47   17.71
   9  -1 -13  656.41   10.29
   9  -1 -13  604.83    6.01
   9  -1 -12  113.62    2.45
   9  -1 -12  125.87    2.65
   9  -1 -12  119.82    4.15
   9  -1 -12  127.04    4.23
   9  -1 -11  174.22    3.01
   9  -1 -11  179.67    5.08
   9  -1 -11  167.76    4.79
   9  -1 -10  501.44    5.09
   9  -1 -10  500.04    8.11
   9  -1 -10  495.45    8.16
  -9  -1  10  512.69    5.41
   9  -1  -9  463.12    7.85
   9  -1  -9  478.40    7.82
   9  -1  -9  447.44    4.49
   9  -1  -9  430.47    4.33
   9  -1  -8  273.42    3.50
   9  -1  -8  288.07    3.41
   9  -1  -8  288.24    5.90
   9  -1  -8  292.03    5.83
   9  -1  -7   15.49    0.97
  -9  -1   7   14.15    0.95
   9  -1  -7   16.56    1.64
   9  -1  -6  195.45    4.55
   9  -1  -6  175.94    2.57
  -9  -1   6  190.59    2.74
   9  -1  -6  180.93    2.53
   9  -1  -6  183.82    2.28
   9  -1  -5  143.34    2.24
   9  -1  -5  146.47    2.21
   9  -1  -5  143.76    1.94
   9  -1  -4  588.29    4.61
   9  -1  -4  585.12    7.39
   9  -1  -3 1198.09    7.15
   9  -1  -3 1173.68    6.47
   9  -1  -2  822.07    5.41
  -9  -1   2  756.35    5.27
  -9  -1   2  753.38    8.47
  -9  -1   2  749.85    6.16
   9  -1  -2  821.10    4.90
   9  -1  -1  865.98    5.54
  -9  -1   1  851.07    9.33
  -9  -1   1  844.45    6.47
   9  -1  -1  864.49    6.24
   9  -1  -1  859.71    5.04
  -9  -1   0 1359.32   12.65
  -9  -1   0 1383.75    8.79
   9  -1   0 1366.95    8.23
  -9  -1  -1  403.33    6.79
   9  -1   1  464.25    5.88
   9  -1   1  465.81    5.77
  -9  -1  -1  395.68    4.08
   9  -1   1  442.98    3.48
   9  -1   1  444.81    3.88
   9  -1   2  261.58    2.80
   9  -1   2  250.58    2.47
  -9  -1  -2  249.49    3.15
   9  -1   2  250.24    4.02
   9  -1   2  250.22    3.94
  -9  -1  -3  230.30    2.79
  -9  -1  -3  222.26    5.23
   9  -1   3  210.52    2.19
   9  -1   3  243.12    2.67
   9  -1   3  196.93    3.30
   9  -1   3  214.39    3.53
  -9  -1  -4  333.35    3.47
   9  -1   4  351.79    3.33
  -9  -1  -5  241.46    2.97
  -9  -1  -5  242.73    2.58
  -9  -1  -6  306.49    3.46
  -9  -1  -6  292.03    6.43
  -9  -1  -7  351.08    7.17
  -9  -1  -8  339.37    6.35
  -9  -1  -8  292.97    3.14
  -9  -1  -8  335.19    5.49
  -9  -1  -8  287.58    6.54
  -9  -1  -9   13.46    1.76
  -9  -1  -9   15.10    1.78
  -9  -1  -9   16.67    1.51
  -9  -1 -10   22.36    2.09
  -9  -1 -10   24.94    2.27
  -9  -1 -10   20.23    2.87
  -9  -1 -10   23.05    1.85
  -9  -1 -11  443.30    9.02
  -9  -1 -11  422.62    8.08
  -9  -1 -11  427.95    4.32
  -9  -1 -12   83.27    4.15
  -9  -1 -12   86.95    3.86
  -9  -1 -12   80.15    3.81
  -9  -1 -12   84.04    1.95
  -9  -1 -13   77.44    3.71
  -9  -1 -13   73.06    1.85
  -9  -1 -13   71.88    3.67
  -9  -1 -13   73.66    3.55
  -9  -1 -14    7.63    1.74
  -9  -1 -14    8.75    1.75
  -9  -1 -14    8.03    0.88
  -9  -1 -14    7.02    1.66
  -9  -1 -14    6.35    1.57
  -9  -1 -15   45.84    1.51
  -9  -1 -15   48.43    2.96
  -9  -1 -16   89.37    1.91
  -9  -1 -16   88.02    3.59
  -9  -1 -17   38.20    1.21
  -9  -1 -17   39.51    2.28
  -9  -1 -18   61.45    1.28
   9   1 -21   14.80    0.71
   9   1 -20    6.11    0.67
   9   1 -19   16.37    0.98
  -9   1  18   39.60    1.78
   9   1 -18   39.73    1.48
  -9   1  16  176.36    4.18
   9   1 -16  175.62    3.08
  -9   1  15   35.34    2.45
   9   1 -15   36.72    2.70
   9   1 -15   41.04    1.54
  -9   1  14  296.61    6.29
   9   1 -14  274.38    6.55
   9   1 -14  273.35    9.54
   9   1 -14  284.29    3.77
   9   1 -13  571.78    9.44
   9   1 -13  570.08   14.03
   9   1 -13  571.56   13.71
  -9   1  12  138.10    4.16
   9   1 -12  134.86    7.17
   9   1 -12  134.87    4.47
   9   1 -12  135.49    5.01
   9   1 -12  141.37    7.20
   9   1 -11  224.74    8.87
   9   1 -11  218.51    5.40
   9   1 -11  223.85    6.07
   9   1 -11  243.10    6.68
   9   1 -11  227.10    8.67
  -9   1  10  513.21    7.50
   9   1 -10  542.54    8.97
   9   1 -10  556.06    9.73
   9   1 -10  531.53   13.01
   9   1 -10  540.85   13.37
   9   1 -10  509.48    7.92
   9   1  -9  431.73   11.86
   9   1  -9  410.65    7.19
   9   1  -9  429.07    8.00
   9   1  -9  431.30   11.51
   9   1  -8  277.63    2.80
  -9   1   8  308.29    5.29
   9   1  -8  265.71    5.32
   9   1  -8  290.00    6.31
   9   1  -8  280.86    9.20
   9   1  -8  254.98    2.89
   9   1  -8  268.50    2.80
  -9   1   7   23.42    1.76
   9   1  -7   22.07    1.07
   9   1  -7   24.92    3.52
   9   1  -7   20.91    1.56
   9   1  -7   23.66    0.97
  -9   1   6  148.53    3.48
   9   1  -6  158.75    2.73
   9   1  -6  143.79    6.09
   9   1  -5  131.24    1.97
   9   1  -5  130.22    2.36
  -9   1   4  521.75    5.81
   9   1  -4  477.40    3.93
   9   1  -4  453.32    4.34
  -9   1   4  514.33    5.10
   9   1  -4  412.15    4.97
   9   1  -3 1083.55    6.64
   9   1  -3 1075.54    7.07
  -9   1   2  815.52    6.06
  -9   1   2  808.95    5.68
   9   1  -1  835.44    6.55
  -9   1   1  844.99    5.64
  -9   1   0 1314.00    9.70
  -9   1   0 1299.34    6.26
  -9   1  -1  455.07    5.43
  -9   1  -1  454.91    5.42
   9   1   1  438.37    4.25
  -9   1  -1  455.95    2.90
  -9   1  -1  435.59    4.73
  -9   1  -2  265.26    4.23
   9   1   2  257.88    6.15
  -9   1  -2  270.67    4.38
  -9   1  -2  254.81    3.88
   9   1   2  265.61    4.07
  -9   1  -2  259.88    2.69
   9   1   2  260.15    3.14
  -9   1  -2  261.54    2.17
   9   1   3  235.68    6.29
  -9   1  -3  224.02    4.03
  -9   1  -3  232.67    4.31
  -9   1  -3  225.36    3.77
   9   1   3  233.90    3.89
  -9   1  -3  219.17    2.29
   9   1   3  231.76    3.00
  -9   1  -3  232.70    2.16
  -9   1  -4  367.63    5.51
   9   1   4  342.20    7.84
  -9   1  -4  347.84    5.77
   9   1   4  349.92    4.95
  -9   1  -4  347.27    5.27
  -9   1  -4  365.20    5.15
   9   1   4  363.24    3.87
  -9   1  -4  360.41    3.01
  -9   1  -5  253.31    5.09
  -9   1  -5  219.56    4.42
   9   1   5  251.27    4.32
  -9   1  -5  212.34    2.59
   9   1   5  239.74    7.03
  -9   1  -5  222.92    4.77
  -9   1  -5  226.04    2.45
  -9   1  -6  301.29    5.91
  -9   1  -6  306.62    5.74
   9   1   6  315.17    8.37
  -9   1  -6  343.61    6.20
  -9   1  -6  303.48    5.58
   9   1   6  321.75    5.05
  -9   1  -6  304.64    3.25
  -9   1  -6  326.50    5.53
   9   1   6  341.90    3.93
  -9   1  -6  298.24    3.41
  -9   1  -6  311.04    3.39
  -9   1  -6  325.09    3.72
  -9   1  -7  344.78    6.72
  -9   1  -7  353.95    6.39
  -9   1  -7  356.85    6.54
  -9   1  -7  338.16    5.98
  -9   1  -7  355.47    3.80
  -9   1  -7  356.56    4.01
  -9   1  -7  346.87    3.46
  -9   1  -8  381.75    7.52
  -9   1  -8  377.71    7.00
  -9   1  -8  387.41    6.99
  -9   1  -8  356.31    3.87
  -9   1  -8  377.83    6.66
  -9   1  -8  388.69    4.23
   9   1   8  376.40    4.45
  -9   1  -8  367.53    3.74
  -9   1  -8  358.37    4.07
  -9   1  -8  378.17    4.08
  -9   1  -9   13.12    1.87
  -9   1  -9   11.26    1.68
  -9   1  -9   14.72    1.96
  -9   1  -9    9.57    0.95
  -9   1  -9   15.28    1.82
  -9   1  -9   13.81    1.05
   9   1   9   14.69    1.16
  -9   1  -9   11.58    0.90
  -9   1  -9   12.11    1.01
  -9   1 -10   16.26    2.12
  -9   1 -10   12.65    1.86
  -9   1 -10   15.44    2.10
  -9   1 -10   12.67    1.05
  -9   1 -10   14.34    1.87
   9   1  10   17.00    1.23
  -9   1 -10   14.78    1.06
  -9   1 -10   14.44    1.13
  -9   1 -10   14.02    1.02
  -9   1 -11  449.71    9.37
  -9   1 -11  448.70    8.76
  -9   1 -11  424.05    4.72
  -9   1 -11  444.67    8.12
  -9   1 -11  429.93    4.85
  -9   1 -11  442.60    4.73
  -9   1 -12   87.26    4.37
  -9   1 -12   86.96    4.08
  -9   1 -12   86.54    2.12
   9   1  12   76.98    2.27
  -9   1 -12   86.99    2.28
  -9   1 -12   85.82    2.15
  -9   1 -12   85.41    3.75
  -9   1 -13   91.47    3.86
  -9   1 -13   87.30    4.43
  -9   1 -13   88.98    2.31
  -9   1 -13   87.36    2.20
  -9   1 -14    6.43    1.59
  -9   1 -14    5.28    1.67
  -9   1 -14    4.62    0.90
  -9   1 -15   40.31    3.05
  -9   1 -15   39.49    1.53
  -9   1 -15   41.07    2.54
  -9   1 -16  112.28    2.26
  -9   1 -16  107.39    3.45
  -9   1 -17   51.45    2.15
  -9   1 -17   47.03    1.40
  -9   1 -18   55.51    1.29
  -9   3  19   30.86    1.12
  -9   3  19   30.49    0.94
  -9   3  18   37.55    1.60
   9   3 -18   32.14    1.16
  -9   3  17   27.87    1.69
   9   3 -17   27.30    3.32
   9   3 -17   26.82    1.20
  -9   3  16   54.36    2.76
   9   3 -16   49.08    4.44
   9   3 -16   52.03    1.69
   9   3 -15    8.56    3.23
   9   3 -15    9.13    1.00
  -9   3  14   18.73    2.16
   9   3 -14   26.18    4.44
   9   3 -13   12.42    1.18
  -9   3  13   14.90    2.09
   9   3 -13   15.16    4.02
   9   3 -13   12.47    1.09
   9   3 -12   49.60    1.91
  -9   3  12   44.39    3.00
   9   3 -12   50.02    5.75
   9   3 -12   47.11    1.73
  -9   3  11   38.50    2.82
   9   3 -11   33.72    1.61
   9   3 -11   35.16    5.25
   9   3 -11   33.07    1.48
  -9   3  10  141.15    4.59
   9   3 -10  129.67    2.79
   9   3 -10  149.62    8.71
   9   3 -10  119.88    2.54
   9   3  -9  151.20    2.91
   9   3  -9  148.49    2.75
  -9   3   8  158.28    4.58
   9   3  -8  170.21    3.04
   9   3  -8  174.42    9.23
   9   3  -8  182.66    6.57
   9   3  -7  259.64    3.61
  -9   3   7  256.25    5.55
   9   3  -7  276.18   11.33
   9   3  -7  271.70    7.78
  -9   3   6   76.51    3.03
   9   3  -6   74.37    6.44
   9   3  -6   69.59    1.42
   9   3  -6   64.62    3.79
  -9   3   5   51.60    2.41
   9   3  -5   55.36    1.27
   9   3  -5   55.12    5.71
   9   3  -5   57.69    3.46
   9   3  -4  522.77    4.08
   9   3  -4  517.82    9.60
   9   3  -3   61.51    3.26
   9   3  -2  154.58    3.20
   9   3  -2  166.18    5.10
   9   3  -1  123.18    2.79
   9   3  -1  127.22    4.31
   9   3   0  459.67    5.27
  -9   3   0  490.47    7.79
  -9   3  -1   54.90    2.84
  -9   3  -1   52.12    1.40
  -9   3  -2   35.70    2.42
  -9   3  -2   37.88    1.26
  -9   3  -2   35.33    1.28
  -9   3  -3   67.06    3.16
  -9   3  -3   69.06    1.74
  -9   3  -3   65.03    1.72
  -9   3  -4    6.55    1.59
  -9   3  -4    6.13    1.57
  -9   3  -4    5.86    1.08
  -9   3  -4    5.37    0.86
  -9   3  -4    6.74    0.87
  -9   3  -5    6.57    1.66
  -9   3  -5    7.08    1.66
  -9   3  -5    6.77    1.10
  -9   3  -5    6.90    0.93
  -9   3  -5    6.16    0.87
   9   3   5    7.65    1.12
  -9   3  -5    6.14    0.89
  -9   3  -6   61.51    3.55
  -9   3  -6   59.62    3.36
  -9   3  -6   60.04    2.32
  -9   3  -6   62.91    1.85
  -9   3  -6   60.12    1.82
   9   3   6   57.24    2.11
  -9   3  -6   62.19    1.86
  -9   3  -7   22.27    2.59
  -9   3  -7   23.12    2.47
  -9   3  -7   24.75    1.42
  -9   3  -7   23.07    1.30
   9   3   7   25.68    1.62
  -9   3  -7   25.00    1.40
  -9   3  -8  235.51    3.68
  -9   3  -8  215.15    3.48
   9   3   8  223.44    4.10
  -9   3  -8  242.09    3.78
  -9   3  -9  179.86    3.27
  -9   3  -9  175.08    3.19
   9   3   9  199.85    3.89
  -9   3  -9  191.35    3.44
  -9   3 -10    3.43    1.02
  -9   3 -10    4.66    0.95
   9   3  10    6.42    1.19
  -9   3 -10    4.38    1.10
  -9   3 -11    0.79    0.96
  -9   3 -11    2.18    0.91
  -9   3 -11    2.16    1.03
   9   3  11    1.12    1.02
  -9   3 -12   79.84    2.16
   9   3  13   28.70    1.60
  -9   3 -13   33.04    1.46
   9   3  14    3.21    0.95
   9   3  15   55.66    1.76
   9   3  16   24.60    1.13
   9   5 -13   25.22    1.11
   9   5 -13   29.06    3.06
   9   5 -12    2.49    0.76
   9   5 -12    2.57    2.21
   9   5 -11   96.41    2.35
   9   5 -11   99.97    5.62
   9   5 -10   29.88    1.51
   9   5 -10   32.40    4.00
   9   5  -9   52.76    4.89
  -9   5   9   67.77    3.12
   9   5  -8   28.39    4.12
  -9   5   8   30.08    2.30
   9   5  -7  204.83    3.64
   9   5  -7  198.68    8.78
  -9   5   7  214.14    5.58
   9   5  -6   21.51    1.39
   9   5  -6   25.02    4.07
   9   5  -5   13.70    1.17
   9   5  -5   11.24    3.40
   9   5  -4   52.80    1.87
   9   5  -3    9.31    0.91
   9   5  -3   10.17    1.03
   9   5  -2   41.52    1.41
   9   5  -2   44.62    1.75
   9   5  -1  146.53    2.42
   9   5  -1  141.42    2.89
   9   5   0   63.49    1.70
   9   5   0   62.92    1.92
   9   5   1   30.80    1.39
   9   5   2   64.16    1.85
  -9   5  -3  146.29    2.57
   9   5   3  119.70    2.43
  -9   5  -4   91.46    4.05
  -9   5  -4   88.46    2.05
   9   5   5   16.25    1.46
  -9   5  -5   13.47    2.05
   9   5   6    7.10    1.23
   9   5   7  102.27    2.69
  -9   5  -7  114.22    2.28
   9   5   8   33.59    1.65
  -9   5  -8   48.79    1.48
   9   5   9  113.62    2.68
  -9   5  -9  141.82    2.28
   9   5  10   20.99    1.32
   9   5  11   24.30    1.27
  10  -6  -8   17.06    1.51
  10  -6  -8   15.69    0.65
  10  -6  -7   11.83    0.69
  10  -6  -7   14.93    1.52
  10  -6  -6   30.42    0.94
  10  -6  -6   37.99    2.28
  10  -6  -5   42.66    2.37
 -10  -6   4   43.42    2.47
  10  -6  -4   49.34    2.55
 -10  -6   3   79.37    3.29
 -10  -6   3   73.01    3.08
  10  -6  -3   76.24    3.03
 -10  -6   2    5.78    1.58
 -10  -6   2    4.56    1.36
 -10  -6   1   56.09    3.04
 -10  -6   1   54.94    2.86
 -10  -6   0   13.97    0.72
 -10  -6   0   17.62    2.10
 -10  -6   0   18.02    1.91
 -10  -6  -1   78.44    3.54
 -10  -6  -1   74.88    3.28
 -10  -6  -2   40.88    1.13
 -10  -6  -2   46.87    2.89
 -10  -6  -2   46.49    2.70
 -10  -6  -3   33.88    1.04
 -10  -6  -3   35.65    2.38
 -10  -6  -3   35.14    2.55
 -10  -6  -4   30.29    2.14
 -10  -6  -4   28.35    0.98
 -10  -6  -4   26.23    1.77
 -10  -6  -5   25.24    1.89
 -10  -6  -5   24.12    0.87
 -10  -6  -5   22.88    1.60
 -10  -6  -6   32.70    0.90
 -10  -6  -7   14.76    0.61
  10  -4 -16   45.21    1.26
  10  -4 -15   66.25    5.34
  10  -4 -15   64.21    2.63
  10  -4 -15   54.38    1.59
  10  -4 -14  143.80    2.71
  10  -4 -13   48.55    2.92
  10  -4 -13   49.16    2.84
  10  -4 -13   49.84    1.69
  10  -4 -13   51.59    1.85
  10  -4 -12   10.96    1.86
  10  -4 -12   12.82    1.88
  10  -4 -12   12.14    1.74
  10  -4 -12   12.07    1.17
  10  -4 -11  243.29    3.60
  10  -4 -11  241.92    6.84
  10  -4 -10   28.34    2.43
  10  -4 -10   23.64    1.28
  10  -4  -9   45.47    3.04
  10  -4  -9   39.26    1.54
  10  -4  -8   69.73    3.70
  10  -4  -8   59.12    1.77
  10  -4  -7   64.18    1.73
  10  -4  -6   57.45    1.63
  10  -4  -5   46.12    1.43
  10  -4  -4  100.28    5.10
 -10  -4   4   95.47    2.05
  10  -4  -4   93.59    1.92
 -10  -4   3   47.95    1.69
 -10  -4   3   44.72    2.99
  10  -4  -3   57.30    3.92
 -10  -4   3   46.95    1.53
  10  -4  -3   54.44    1.45
 -10  -4   2   43.62    1.67
 -10  -4   2   42.52    1.50
 -10  -4   1   92.65    2.33
 -10  -4   1   90.21    4.56
 -10  -4   1   93.83    2.17
 -10  -4   0   24.20    1.39
 -10  -4   0   26.37    2.85
 -10  -4   0   23.41    1.25
 -10  -4  -1   52.11    1.87
 -10  -4  -1   55.69    4.00
 -10  -4  -1   53.40    1.75
 -10  -4  -2  105.37    2.58
 -10  -4  -2  111.05    5.58
 -10  -4  -2  108.17    2.42
 -10  -4  -3  439.71    5.38
 -10  -4  -3  437.93    5.00
 -10  -4  -3  437.27   10.92
 -10  -4  -4  207.24    3.41
 -10  -4  -4  204.87    7.70
 -10  -4  -5    4.94    0.92
 -10  -4  -5    6.96    2.28
 -10  -4  -6  177.91    6.23
 -10  -4  -6  157.25    5.84
 -10  -4  -6  161.11    2.99
 -10  -4  -6  166.79    6.96
 -10  -4  -7   22.71    1.30
 -10  -4  -7   23.58    2.89
 -10  -4  -8   50.15    3.61
 -10  -4  -8   47.40    3.39
 -10  -4  -8   48.98    1.68
 -10  -4  -9  100.61    4.95
 -10  -4  -9  104.80    4.52
 -10  -4  -9  108.79    4.75
 -10  -4 -10   41.73    2.87
 -10  -4 -10   42.43    1.46
 -10  -4 -10   44.71    3.25
 -10  -4 -11   41.16    2.44
 -10  -4 -11   35.88    1.25
 -10  -4 -11   35.42    2.62
 -10  -4 -12   38.28    2.18
 -10  -4 -13    9.09    1.22
 -10  -4 -13   11.47    0.65
 -10  -4 -14   14.42    0.59
  10  -2 -20   14.93    0.63
  10  -2 -19   32.77    1.01
  10  -2 -19   29.46    2.24
  10  -2 -18   59.68    3.65
  10  -2 -18   62.85    3.19
  10  -2 -18   63.80    3.81
  10  -2 -18   57.69    3.84
  10  -2 -17   11.22    2.71
  10  -2 -17   10.02    1.61
  10  -2 -17    8.82    1.63
  10  -2 -17   11.14    3.19
  10  -2 -17    9.23    2.82
  10  -2 -16   19.31    1.78
  10  -2 -16   20.44    3.96
  10  -2 -16   19.71    2.16
  10  -2 -16   19.61    4.02
  10  -2 -15    9.39    0.98
  10  -2 -15   12.82    4.78
  10  -2 -15   11.64    4.24
  10  -2 -15    8.94    1.65
  10  -2 -14   41.99    1.70
  10  -2 -14   45.65    6.37
  10  -2 -13    5.35    0.96
  10  -2 -13    4.00    1.34
  10  -2 -13    4.20    1.43
  10  -2 -12   16.00    1.26
  10  -2 -12   13.78    1.94
  10  -2 -12   11.18    1.79
  10  -2 -12   14.82    1.20
  10  -2 -11  105.53    4.42
  10  -2 -11  106.04    4.36
  10  -2 -11  102.17    2.53
  10  -2 -11  108.80    2.71
  10  -2 -11  102.88    2.41
  10  -2 -11  110.42    3.67
  10  -2 -10  352.09    7.65
  10  -2 -10  338.70    4.11
  10  -2 -10  360.07    4.75
  10  -2  -9  107.36    4.21
  10  -2  -9  106.15    2.15
  10  -2  -9  106.63    2.51
  10  -2  -8    8.89    0.83
  10  -2  -8   10.20    0.97
  10  -2  -7  230.19    2.90
  10  -2  -7  239.26    3.39
  10  -2  -6  709.84    5.33
  10  -2  -6  731.78    6.12
 -10  -2   5  138.16    2.78
  10  -2  -5  146.31    2.50
 -10  -2   4  209.67    3.30
  10  -2  -4  199.21    2.84
 -10  -2   3  121.02    3.90
 -10  -2   3  119.17    2.50
  10  -2  -3  117.66    1.73
  10  -2  -2  248.41    3.03
 -10  -2   2  247.59    3.51
  10  -2  -1  149.71    2.25
 -10  -2   1  170.38    4.92
  10  -2  -1  150.53    2.29
 -10  -2   1  168.06    2.84
  10  -2  -1  158.55    1.90
  10  -2   0  148.23    2.15
  10  -2   0  147.31    2.20
 -10  -2   0  153.44    2.74
  10  -2   0  147.71    1.74
  10  -2   1  133.71    1.94
 -10  -2  -1  134.73    2.45
 -10  -2  -2  155.26    5.28
  10  -2   2  135.90    3.50
 -10  -2  -3   82.22    4.07
 -10  -2  -3   75.03    1.63
 -10  -2  -4   32.70    1.36
 -10  -2  -4   34.82    2.91
 -10  -2  -4   33.95    1.19
 -10  -2  -5   33.42    1.44
 -10  -2  -5   36.36    3.06
 -10  -2  -5   33.11    1.23
 -10  -2  -6    7.54    0.95
 -10  -2  -6    8.03    1.96
 -10  -2  -6    7.19    0.78
 -10  -2  -7   54.54    1.78
 -10  -2  -7   53.81    2.90
 -10  -2  -7   56.36    1.60
 -10  -2  -7   54.58    3.70
 -10  -2  -8   57.06    1.63
 -10  -2  -8   55.68    3.71
 -10  -2  -9   36.48    1.37
 -10  -2  -9   37.87    3.10
 -10  -2 -10  160.68    5.05
 -10  -2 -10  151.48    4.82
 -10  -2 -10  135.72    2.43
 -10  -2 -10  136.34    5.19
 -10  -2 -11  157.26    4.97
 -10  -2 -12   68.48    3.84
 -10  -2 -12   66.42    3.42
 -10  -2 -13    4.01    1.46
 -10  -2 -13    6.16    1.88
 -10  -2 -14   13.83    0.93
 -10  -2 -14   13.39    1.84
 -10  -2 -15   59.33    1.50
 -10  -2 -15   60.36    2.93
 -10  -2 -16    6.07    0.67
 -10  -2 -16    5.89    1.28
 -10  -2 -17   47.54    1.08
  10   0 -21    0.30    0.39
  10   0 -20   19.94    0.92
  10   0 -19  114.77    2.17
  10   0 -18  118.13    2.32
  10   0 -17  139.29    4.81
  10   0 -17  134.35    6.79
  10   0 -16   16.01    2.28
  10   0 -16   12.91    3.37
  10   0 -15    7.47    2.28
 -10   0  15    7.51    1.21
  10   0 -14  472.28   10.24
 -10   0  14  473.73    6.43
  10   0 -14  498.41    9.81
  10   0 -14  519.86   10.42
  10   0 -14  498.74   14.69
  10   0 -13   78.09    4.55
 -10   0  13   81.17    2.76
  10   0 -13   79.98    3.87
  10   0 -13   85.30    4.98
  10   0 -13   80.98    7.06
  10   0 -12  307.57    8.07
 -10   0  12  357.28    5.52
  10   0 -12  365.63    8.94
  10   0 -12  326.15   12.54
  10   0 -12  352.14    7.44
  10   0 -11  190.21    3.00
  10   0 -11  188.29    2.79
  10   0 -11  201.63    2.96
  10   0 -11  197.38    6.57
  10   0 -11  178.18    9.34
  10   0 -11  186.37    5.02
 -10   0  11  188.64    3.90
  10   0 -10   88.31    1.89
  10   0 -10   90.97    3.54
 -10   0  10   88.45    2.63
  10   0  -9   21.93    3.21
 -10   0   9   23.27    1.49
  10   0  -9   24.77    1.08
  10   0  -9   22.89    1.89
  10   0  -8  215.98    2.94
  10   0  -8  227.98    5.11
  10   0  -7    7.93    0.78
 -10   0   7    7.24    1.00
  10   0  -7    8.63    0.78
  10   0  -7    8.95    1.31
  10   0  -6  840.47    6.09
 -10   0   6  856.96    7.18
  10   0  -6  847.25    9.70
  10   0  -6  849.26    9.80
  10   0  -5 3351.13   16.34
  10   0  -5 3352.00   21.83
  10   0  -4  151.70    2.23
 -10   0   4  153.51    2.57
  10   0  -4  146.70    3.74
  10   0  -4  146.64    2.63
  10   0  -3  676.84    8.03
  10   0  -3  687.51    4.98
 -10   0   2  146.05    2.24
  10   0  -2  142.90    2.04
  10   0  -2  138.53    2.31
 -10   0   1 1906.19   10.21
  10   0  -1 1904.34   14.04
  10   0  -1 1893.84   10.71
  10   0  -1 1918.22   10.10
 -10   0   0  432.81    3.75
 -10   0   0  431.13    4.31
  10   0   0  441.50    4.04
 -10   0   0  439.06    4.10
  10   0   1  109.33    1.78
 -10   0  -1  114.29    2.12
  10   0   1  108.98    2.30
 -10   0  -1  112.45    2.23
 -10   0  -2 1346.68    8.40
 -10   0  -2 1340.73    9.59
 -10   0  -3   90.23    1.81
  10   0   3   87.79    1.98
 -10   0  -3   85.76    2.14
  10   0   4   42.97    1.44
 -10   0  -4   46.21    1.93
 -10   0  -4   42.90    1.15
  10   0   5  149.72    5.00
 -10   0  -5  153.06    3.55
 -10   0  -5  154.23    1.95
  10   0   5  150.93    2.53
 -10   0  -6  293.90    2.90
 -10   0  -6  291.97    3.01
 -10   0  -6  303.09    7.09
 -10   0  -6  309.28    5.37
  10   0   6  288.80    7.23
 -10   0  -7  419.03    6.72
  10   0   7  385.04    8.83
 -10   0  -7  409.07    7.20
 -10   0  -7  392.83    6.14
 -10   0  -7  392.25    7.98
  10   0   7  402.56    4.41
 -10   0  -7  410.13    3.96
 -10   0  -7  423.05    3.63
 -10   0  -8  205.60    4.73
 -10   0  -8  203.42    5.83
 -10   0  -8  203.90    4.96
 -10   0  -8  207.60    5.37
 -10   0  -8  206.95    4.88
 -10   0  -8  200.29    2.81
 -10   0  -8  214.06    3.24
 -10   0  -8  201.65    2.57
 -10   0  -9   58.51    2.77
 -10   0  -9   61.98    3.51
 -10   0  -9   57.33    3.14
 -10   0  -9   58.08    2.94
 -10   0  -9   57.03    2.82
 -10   0  -9   54.02    1.56
 -10   0  -9   57.01    1.49
 -10   0  -9   58.37    1.74
 -10   0 -10  760.05   10.84
 -10   0 -10  738.43   11.27
 -10   0 -10  743.27   10.01
 -10   0 -10  753.51    6.28
 -10   0 -10  753.85    6.31
 -10   0 -10  766.54    6.08
 -10   0 -11   84.27    4.08
 -10   0 -11   94.12    3.68
 -10   0 -11   90.02    3.97
 -10   0 -11   97.34    4.22
 -10   0 -11   88.03    1.98
 -10   0 -11   85.65    1.99
 -10   0 -12  116.04    4.57
 -10   0 -12  113.00    4.75
 -10   0 -12  120.61    2.42
 -10   0 -12  106.30    3.95
 -10   0 -13   78.15    3.84
 -10   0 -13   84.97    3.79
 -10   0 -13   71.85    3.92
 -10   0 -13   76.10    2.00
 -10   0 -14    0.70    1.43
 -10   0 -14    0.81    1.39
 -10   0 -14    1.04    0.73
 -10   0 -15   18.58    2.11
 -10   0 -15   17.55    1.10
 -10   0 -15   15.61    2.13
 -10   0 -16   28.39    2.22
 -10   0 -16   28.32    1.21
 -10   0 -16   24.57    2.21
 -10   0 -17   12.18    0.85
 -10   0 -18  131.76    1.85
  10   2 -20   12.57    0.69
 -10   2  19   30.04    1.31
  10   2 -19   23.09    1.03
 -10   2  18   63.77    2.18
  10   2 -18   58.72    1.63
 -10   2  17   10.79    1.39
  10   2 -17   13.44    1.03
 -10   2  16   17.18    1.98
  10   2 -16   16.42    3.16
 -10   2  15    8.72    1.79
  10   2 -15    3.72    0.82
 -10   2  14   40.89    2.78
  10   2 -14   41.30    4.91
  10   2 -14   43.53    1.62
 -10   2  13    2.03    1.59
  10   2 -13    0.77    3.20
  10   2 -13    2.25    0.74
  10   2 -12   38.81    5.21
  10   2 -12   45.72    1.58
 -10   2  11   87.85    3.68
  10   2 -11   84.99    6.71
  10   2 -11   85.10    4.61
  10   2 -11   83.50    1.96
  10   2 -10  248.35    3.41
  10   2 -10  283.04   11.09
  10   2 -10  275.38    7.80
  10   2 -10  260.98    7.95
  10   2 -10  249.85    3.26
  10   2  -9   83.77    1.93
  10   2  -9   88.42    6.86
  10   2  -9   87.73    4.32
  10   2  -9   77.82    4.41
  10   2  -9   79.95    1.74
  10   2  -8   10.24    0.81
 -10   2   8   10.72    1.68
  10   2  -8    6.95    3.68
  10   2  -8    8.55    1.65
  10   2  -8    5.57    1.90
  10   2  -8   10.21    0.72
  10   2  -7  236.25    6.42
 -10   2   7  218.23    4.75
  10   2  -6  761.69   11.21
  10   2  -5  121.56    3.07
  10   2  -5  122.66    4.31
  10   2  -4  183.68    3.79
 -10   2   4  176.58    3.81
  10   2  -4  178.37    2.78
  10   2  -4  185.86    5.40
  10   2  -3   99.28    4.14
 -10   2   3   98.36    2.33
  10   2  -3   94.78    2.78
 -10   2   2  257.39    3.40
  10   2  -2  247.02    4.51
  10   2  -2  262.75    6.79
 -10   2   1  147.90    2.29
  10   2  -1  167.01    3.74
  10   2  -1  166.42    5.60
 -10   2   1  143.13    2.13
 -10   2   0  136.80    1.99
 -10   2   0  141.76    3.33
 -10   2   0  146.40    3.81
  10   2   0  146.16    5.49
 -10   2   0  139.27    2.20
  10   2   0  138.13    3.50
  10   2   1  147.54    3.67
  10   2   1  150.56    2.80
 -10   2  -1  162.54    3.82
 -10   2  -1  159.38    3.95
  10   2   1  150.56    5.87
 -10   2  -2  141.72    3.86
  10   2   2  170.17    6.41
 -10   2  -2  139.85    1.92
  10   2   2  157.79    3.83
  10   2   2  170.54    2.91
 -10   2  -2  148.12    2.40
 -10   2  -3   50.95    2.47
  10   2   3   61.96    4.31
 -10   2  -3   51.62    2.55
 -10   2  -3   49.94    1.25
  10   2   3   64.52    1.90
 -10   2  -3   51.86    1.39
 -10   2  -3   55.14    1.57
 -10   2  -4   24.36    1.96
 -10   2  -4   23.20    1.98
  10   2   4   24.51    1.37
 -10   2  -4   22.88    1.06
 -10   2  -4   25.38    1.22
 -10   2  -4   20.35    1.05
 -10   2  -5   28.81    2.17
 -10   2  -5   31.84    2.39
 -10   2  -5   31.17    1.33
  10   2   5   30.67    1.51
 -10   2  -5   30.08    1.27
 -10   2  -5   29.28    1.12
 -10   2  -5   27.47    1.21
 -10   2  -6    3.58    1.44
 -10   2  -6    3.66    1.41
 -10   2  -6    2.94    0.81
 -10   2  -6    3.67    0.70
 -10   2  -6    2.70    0.75
 -10   2  -6    3.29    0.85
 -10   2  -7   68.02    3.54
 -10   2  -7   72.89    3.43
 -10   2  -7   66.29    1.83
 -10   2  -7   72.96    3.10
 -10   2  -7   68.17    1.87
  10   2   7   61.06    2.07
 -10   2  -7   70.28    1.93
 -10   2  -7   65.68    1.72
 -10   2  -8   64.34    3.63
 -10   2  -8   61.54    1.86
 -10   2  -8   63.93    3.09
 -10   2  -8   65.59    1.92
  10   2   8   63.74    2.16
 -10   2  -8   62.96    1.95
 -10   2  -8   60.28    1.75
 -10   2  -9   23.43    2.63
 -10   2  -9   26.09    1.42
 -10   2  -9   26.29    2.31
  10   2   9   31.95    1.70
 -10   2  -9   28.89    1.36
 -10   2  -9   26.33    1.45
 -10   2 -10  181.28    6.32
 -10   2 -10  167.19    3.06
 -10   2 -10  177.77    5.12
  10   2  10  175.04    3.56
 -10   2 -10  174.63    3.18
 -10   2 -10  174.99    3.04
 -10   2 -11  167.55    6.21
 -10   2 -11  155.45    3.02
 -10   2 -11  172.77    5.11
  10   2  11  166.96    3.53
 -10   2 -11  162.87    3.00
 -10   2 -11  165.93    3.25
 -10   2 -12   55.89    3.82
  10   2  12   60.51    2.18
 -10   2 -12   54.64    1.84
 -10   2 -12   54.80    1.99
 -10   2 -13    3.07    0.89
 -10   2 -13    3.50    1.90
 -10   2 -13    4.60    1.47
 -10   2 -14   20.13    1.20
 -10   2 -14   19.42    1.27
  10   2  15   49.26    1.72
 -10   2 -15   55.65    1.63
 -10   2 -16    9.76    0.83
 -10   4  17   16.39    0.74
 -10   4  17   16.31    0.91
  10   4 -16   26.93    2.99
 -10   4  16   46.56    1.65
  10   4 -15   65.17    4.51
 -10   4  15   64.87    2.19
  10   4 -14  134.16    6.64
 -10   4  14  142.51    3.36
 -10   4  13   44.04    2.54
 -10   4  13   50.06    2.25
  10   4 -13   43.09    4.76
  10   4 -12   11.90    3.64
 -10   4  12    7.52    1.35
 -10   4  11  221.92    5.42
  10   4 -11  221.51    3.87
  10   4 -11  235.38   10.29
 -10   4  10   25.77    2.22
  10   4 -10   25.80    1.50
 -10   4   9   29.34    2.31
  10   4  -9   26.39    1.50
  10   4  -9   29.52    4.84
 -10   4   8   50.98    2.75
  10   4  -8   56.68    2.00
  10   4  -8   55.62    6.04
  10   4  -7   76.71    2.27
  10   4  -7   78.79    6.89
  10   4  -6   38.75    1.25
  10   4  -6   44.11    1.77
  10   4  -6   38.48    5.46
  10   4  -5   55.11    1.44
  10   4  -5   59.95    1.96
  10   4  -5   56.89    6.04
  10   4  -4   88.38    7.22
  10   4  -4   90.69    1.80
 -10   4   4  101.21    4.27
  10   4  -3   40.61    3.16
 -10   4   3   47.30    1.48
  10   4  -3   42.99    5.49
  10   4  -3   42.71    1.37
 -10   4   3   48.40    3.02
  10   4  -2   37.87    2.96
 -10   4   2   50.92    1.52
  10   4  -2   40.17    5.39
  10   4  -2   42.83    1.39
 -10   4   2   56.30    3.21
 -10   4   1   82.95    1.95
  10   4  -1   86.99    6.80
 -10   4   1   88.19    3.99
 -10   4   0   16.45    1.09
  10   4   0   23.79    4.46
  10   4   0   22.31    1.71
 -10   4   0   14.44    2.05
  10   4   1   57.36    2.33
 -10   4  -1   59.66    3.32
 -10   4  -1   54.66    1.68
  10   4   2  105.98    2.99
 -10   4  -2   96.17    4.14
 -10   4  -2   99.04    2.25
  10   4   3  428.55    5.88
 -10   4  -3  447.85    8.90
 -10   4  -3  438.98    4.83
 -10   4  -4  168.95    5.57
  10   4   4  177.06    3.78
 -10   4  -4  169.25    3.00
 -10   4  -4  165.17    2.98
 -10   4  -5    1.18    1.59
  10   4   5    5.03    1.24
 -10   4  -5    2.78    0.94
 -10   4  -5    3.11    0.96
 -10   4  -6  194.10    6.12
 -10   4  -6  196.90    3.39
 -10   4  -6  199.81    3.38
  10   4   7   22.28    1.65
 -10   4  -7   25.03    1.45
 -10   4  -7   24.68    1.44
 -10   4  -8   55.75    1.95
 -10   4  -8   54.82    1.88
  10   4   9  124.01    3.12
 -10   4  -9  132.44    2.74
  10   4  10   47.92    2.05
  10   4  11   38.88    1.83
 -10   4 -11   40.47    1.50
  10   4  12   32.64    1.61
  10   4  13   11.43    1.12
  10   4  14   13.49    1.00
  10   6 -10    0.62    0.44
  10   6  -9    5.33    0.64
  10   6  -8   28.28    1.11
  10   6  -7   14.78    0.94
  10   6  -6   28.28    1.20
  10   6  -5   52.31    1.57
  10   6  -4   51.15    1.56
 -10   6   3   97.94    3.13
  10   6  -3   71.54    1.78
 -10   6   2   15.09    1.58
  10   6  -2    3.83    0.70
  10   6  -1   51.32    1.15
  10   6  -1   51.85    1.48
  10   6   0   14.74    0.76
  10   6   0   13.83    0.85
  10   6   1   71.48    1.31
  10   6   1   67.50    1.50
  10   6   2   39.57    1.01
  10   6   3   40.25    1.01
  10   6   4   26.23    0.85
  10   6   5   20.36    0.73
  10   6   6   25.12    0.71
  11  -5 -14    0.99    0.42
  11  -5 -13    8.06    0.69
  11  -5 -12    1.94    1.02
  11  -5 -12    1.81    0.98
  11  -5 -12    2.48    0.66
  11  -5 -11    2.29    1.21
  11  -5 -11    2.84    1.30
  11  -5 -11    2.07    0.71
  11  -5 -11    2.27    0.71
  11  -5 -10   99.55    3.97
  11  -5 -10   97.40    2.06
  11  -5 -10   98.17    2.22
  11  -5  -9   63.98    1.72
  11  -5  -9   64.02    1.89
  11  -5  -8   88.82    4.01
  11  -5  -8   86.37    1.96
  11  -5  -8   83.11    2.14
  11  -5  -7   76.12    3.38
  11  -5  -7   63.76    1.70
  11  -5  -6   45.66    2.81
  11  -5  -6   36.14    1.30
  11  -5  -5   37.31    2.68
  11  -5  -5   27.38    1.16
  11  -5  -4    2.42    1.48
  11  -5  -3  182.79    5.31
  11  -5  -2   54.21    3.01
 -11  -5   1    9.48    1.73
  11  -5  -1   16.06    1.91
 -11  -5   0   25.05    2.43
  11  -5   0   29.70    2.21
 -11  -5  -1   86.01    4.21
 -11  -5  -2   56.06    3.55
 -11  -5  -3   76.94    4.11
 -11  -5  -3   83.54    2.03
 -11  -5  -4   15.47    2.29
 -11  -5  -4   19.75    2.67
 -11  -5  -4   19.35    2.43
 -11  -5  -4   17.92    1.11
 -11  -5  -5    4.79    1.71
 -11  -5  -5    3.07    1.97
 -11  -5  -5    3.53    1.64
 -11  -5  -5    3.32    0.74
 -11  -5  -6   32.88    2.94
 -11  -5  -6   30.47    2.67
 -11  -5  -6   30.13    2.66
 -11  -5  -7    0.04    1.59
 -11  -5  -7    1.21    1.37
 -11  -5  -7    0.64    0.63
 -11  -5  -7   -0.50    1.40
 -11  -5  -8   13.37    1.77
 -11  -5  -8   13.71    0.89
 -11  -5  -8   13.33    1.80
 -11  -5  -9   11.91    1.33
 -11  -5  -9   10.32    0.73
 -11  -5  -9   11.23    1.51
 -11  -5 -10   11.80    0.67
 -11  -5 -10   10.62    1.29
  11  -3 -17   45.36    3.32
  11  -3 -17   53.86    2.66
  11  -3 -17   55.06    3.85
  11  -3 -16   83.15    5.52
  11  -3 -16   70.55    4.85
  11  -3 -16   81.43    3.41
  11  -3 -15  207.23    9.28
  11  -3 -15  194.84    9.07
  11  -3 -15  203.36    5.45
  11  -3 -14    9.33    1.72
  11  -3 -14   10.69    1.09
  11  -3 -14   12.07    4.62
  11  -3 -13    1.88    1.30
  11  -3 -13    2.22    1.34
  11  -3 -13    2.14    0.87
  11  -3 -12  117.57    2.89
  11  -3 -12  119.79    2.71
  11  -3 -11  345.87    4.95
  11  -3 -11  345.75    8.28
  11  -3 -11  332.06    4.39
  11  -3 -10   98.79    2.35
  11  -3 -10  106.01    4.72
  11  -3  -9   16.45    1.12
  11  -3  -9   17.41    1.39
  11  -3  -8   62.20    1.80
  11  -3  -8   62.08    2.12
  11  -3  -7    1.40    0.72
  11  -3  -7    1.35    0.87
  11  -3  -6   78.81    1.81
  11  -3  -6   83.77    2.27
  11  -3  -5  328.52    3.53
 -11  -3   5  321.13    4.25
  11  -3  -5  334.23    4.28
 -11  -3   4   39.96    1.56
  11  -3  -4   29.80    1.37
 -11  -3   4   39.49    1.58
  11  -3  -4   30.52    1.10
  11  -3  -3  106.19    2.29
 -11  -3   3  105.62    2.41
 -11  -3   3  105.67    4.23
  11  -3  -3  103.63    2.22
  11  -3  -3  102.31    1.81
  11  -3  -2  178.78    2.87
 -11  -3   2  186.17    3.15
 -11  -3   2  185.27    5.70
  11  -3  -2  179.33    2.81
  11  -3  -2  184.07    2.41
 -11  -3   1   16.99    1.20
 -11  -3   1   19.80    2.35
 -11  -3   0   95.82    2.34
 -11  -3   0   94.73    4.49
 -11  -3   0   99.55    2.10
 -11  -3  -1   83.42    2.20
 -11  -3  -1   90.22    4.55
 -11  -3  -1   86.64    1.97
 -11  -3  -2   84.14    2.27
 -11  -3  -2   89.19    4.72
 -11  -3  -2   85.21    2.02
 -11  -3  -3  156.42    3.12
 -11  -3  -3  157.72    6.25
 -11  -3  -3  159.33    2.80
 -11  -3  -4   60.86    2.06
 -11  -3  -4   61.72    4.20
 -11  -3  -4   62.39    1.82
 -11  -3  -5  193.16    3.50
 -11  -3  -5  202.36    7.32
 -11  -3  -5  211.67    3.33
 -11  -3  -6    1.58    0.92
 -11  -3  -6    1.34    0.79
 -11  -3  -6    1.37    1.83
 -11  -3  -7   16.05    2.29
 -11  -3  -7   13.86    2.13
 -11  -3  -7   17.23    1.16
 -11  -3  -7   15.33    2.57
 -11  -3  -8   86.99    4.12
 -11  -3  -8   83.47    2.13
 -11  -3  -8   84.18    4.71
 -11  -3  -9   48.74    1.65
 -11  -3  -9   44.39    3.50
 -11  -3 -10   87.58    3.82
 -11  -3 -10   74.75    1.94
 -11  -3 -11   33.59    2.55
 -11  -3 -11   26.69    3.07
 -11  -3 -11   24.37    2.39
 -11  -3 -12  132.39    4.56
 -11  -3 -12  130.83    4.28
 -11  -3 -13   90.04    3.38
 -11  -3 -13   87.02    1.69
 -11  -3 -14   13.35    1.50
 -11  -3 -14   10.85    0.71
 -11  -3 -15    0.54    0.45
  11  -1 -20    3.39    0.51
  11  -1 -19   66.87    1.54
  11  -1 -18   57.09    3.27
  11  -1 -18   53.89    4.13
  11  -1 -17    9.02    2.39
  11  -1 -17   12.96    2.03
  11  -1 -17   11.88    2.68
  11  -1 -17   11.05    3.05
  11  -1 -16  145.09    6.12
  11  -1 -16  158.89    5.59
  11  -1 -16  157.17    8.39
  11  -1 -15   91.35    5.24
  11  -1 -15  108.96    6.00
  11  -1 -15  100.10    7.57
  11  -1 -14   43.08    1.64
  11  -1 -14   50.64    5.01
  11  -1 -14   51.99    3.16
  11  -1 -13   82.41    2.24
  11  -1 -13   89.13    6.53
  11  -1 -13   76.17    7.58
  11  -1 -12  120.73    2.66
 -11  -1  12  149.25    3.02
  11  -1 -12  141.51    2.90
  11  -1 -12  127.23    4.51
  11  -1 -11  192.76    3.29
 -11  -1  11  172.54    3.23
  11  -1 -11  207.83    3.39
  11  -1 -11  203.09    5.63
  11  -1 -11  183.80    5.48
  11  -1 -10   88.93    2.19
  11  -1 -10   94.33    2.18
  11  -1 -10   89.95    3.70
  11  -1 -10   91.46    3.86
  11  -1  -9   46.85    1.61
 -11  -1   9   44.57    1.65
  11  -1  -9   52.84    2.92
  11  -1  -9   53.17    2.84
  11  -1  -9   54.94    1.69
 -11  -1   8  730.74    6.49
  11  -1  -8  736.92   10.45
  11  -1  -8  727.98   10.18
  11  -1  -8  760.52    6.35
  11  -1  -7   10.65    1.62
  11  -1  -7   11.70    1.61
  11  -1  -7   10.57    0.88
  11  -1  -6  209.76    2.99
  11  -1  -6  223.96    5.37
  11  -1  -6  222.04    5.32
  11  -1  -5  342.42    3.75
  11  -1  -5  355.09    6.45
  11  -1  -4 1447.26    9.06
 -11  -1   4 1428.32    9.07
  11  -1  -4 1590.50   14.19
  11  -1  -4 1595.04   14.11
  11  -1  -3   95.58    3.29
  11  -1  -3   92.80    3.19
  11  -1  -2  410.81    3.88
 -11  -1   2  392.96    4.64
  11  -1  -1  143.25    2.16
  11  -1  -1  146.60    3.88
  11  -1  -1  144.48    2.61
  11  -1   0  396.60    3.65
 -11  -1   0  410.19    4.50
 -11  -1  -1  259.29    5.63
  11  -1   1  264.20    4.77
 -11  -1  -1  258.97    3.51
  11  -1   1  269.14    3.31
  11  -1   1  268.25    2.90
 -11  -1  -2  151.90    4.43
  11  -1   2  125.39    1.95
 -11  -1  -2  150.21    2.65
  11  -1   2  134.13    2.27
  11  -1   2  128.81    3.25
  11  -1   3  313.20    3.50
 -11  -1  -3  317.78    3.59
 -11  -1  -4  364.21    3.87
 -11  -1  -4  385.82    7.26
 -11  -1  -5  120.13    4.19
 -11  -1  -6  237.14    5.89
 -11  -1  -6  222.69    2.72
 -11  -1  -7  266.98    3.48
 -11  -1  -7  264.01    3.05
 -11  -1  -7  267.76    3.05
 -11  -1  -7  259.35    6.19
 -11  -1  -8   76.61    3.31
 -11  -1  -8   67.69    3.24
 -11  -1  -9    3.13    2.64
 -11  -1  -9    4.84    1.42
 -11  -1  -9    4.01    0.92
 -11  -1  -9    3.62    1.39
 -11  -1 -10   56.39    3.97
 -11  -1 -10   51.15    1.50
 -11  -1 -10   51.35    3.16
 -11  -1 -10   49.41    2.93
 -11  -1 -11  360.92    3.96
 -11  -1 -11  347.09    7.46
 -11  -1 -12   70.63    1.81
 -11  -1 -12   69.22    3.65
 -11  -1 -13   70.57    3.47
 -11  -1 -13   61.26    1.72
 -11  -1 -13   66.40    3.45
 -11  -1 -14   52.10    3.05
 -11  -1 -14   53.98    1.61
 -11  -1 -14   46.64    2.94
 -11  -1 -15   22.23    2.07
 -11  -1 -15   23.38    1.10
 -11  -1 -15   20.69    2.03
 -11  -1 -16   35.70    1.18
 -11  -1 -16   35.57    2.25
 -11  -1 -17    3.88    0.57
  11   1 -20    4.92    0.61
  11   1 -19   70.05    1.67
 -11   1  19   59.89    1.63
  11   1 -18   61.64    1.71
 -11   1  18   57.11    1.98
  11   1 -17   10.51    0.91
 -11   1  17    7.18    1.18
  11   1 -16  132.57    2.58
 -11   1  16  145.02    3.66
 -11   1  15   92.83    3.18
  11   1 -15   99.31    2.24
  11   1 -15   98.82    5.99
 -11   1  14   46.31    2.43
  11   1 -14   34.43    1.36
 -11   1  13   84.71    3.46
 -11   1  13   87.87    3.12
  11   1 -13   89.26    6.07
 -11   1  12  139.59    4.31
  11   1 -12  153.50    7.81
 -11   1  12  139.00    3.81
  11   1 -12  162.12    5.51
  11   1 -12  170.81    5.99
  11   1 -12  160.25    7.78
 -11   1  11  168.43    4.53
  11   1 -11  157.07    7.91
  11   1 -11  153.49    5.08
  11   1 -11  166.63    5.69
  11   1 -11  157.55    7.78
 -11   1  10   69.94    3.01
  11   1 -10   68.46    5.60
  11   1 -10   65.95    3.24
  11   1 -10   65.32    3.55
  11   1 -10   66.96    5.52
 -11   1   9   41.70    2.36
  11   1  -9   36.50    4.66
  11   1  -9   36.78    2.31
  11   1  -9   38.93    2.69
  11   1  -9   38.58    4.46
  11   1  -8  674.58    5.48
 -11   1   8  671.20    7.36
  11   1  -8  666.98    8.73
  11   1  -8  676.93   14.56
  11   1  -7    6.37    0.74
  11   1  -7    4.81    1.03
  11   1  -7    2.83    2.95
  11   1  -7    4.55    0.73
  11   1  -6  198.14    2.71
  11   1  -5  270.51    3.15
  11   1  -5  234.60    4.08
  11   1  -4 1476.44    8.93
 -11   1   4 1509.77   10.17
  11   1  -3  115.42    2.25
 -11   1   3  108.02    2.30
  11   1  -2  452.76    4.52
 -11   1   2  446.39    4.38
  11   1  -1  202.63    2.80
  11   1  -1  205.98    3.47
 -11   1   1  164.95    2.44
 -11   1   1  163.95    3.10
 -11   1   0  430.28    3.84
  11   1   0  428.57    5.00
 -11   1  -1  266.85    3.22
 -11   1  -1  271.22    4.56
 -11   1  -1  273.72    4.51
  11   1   1  278.47    4.42
  11   1   2  167.29    5.50
 -11   1  -2  142.90    3.34
 -11   1  -2  142.97    2.20
 -11   1  -2  141.20    1.64
 -11   1  -2  131.22    3.56
  11   1   2  167.04    3.52
 -11   1  -2  137.90    2.98
  11   1   3  333.25    8.07
 -11   1  -3  336.37    5.71
 -11   1  -3  323.74    3.21
 -11   1  -3  322.57    2.79
  11   1   3  352.17    5.30
 -11   1  -3  309.57    5.67
 -11   1  -3  321.19    4.97
  11   1   4  357.70    8.74
 -11   1  -4  308.38    5.84
 -11   1  -4  313.62    5.94
  11   1   4  373.95    5.62
 -11   1  -4  295.50    5.13
  11   1   4  384.16    4.42
 -11   1  -4  302.80    2.91
 -11   1  -5  142.80    3.86
  11   1   5  124.85    5.71
 -11   1  -5  140.15    4.14
 -11   1  -5  152.03    4.30
  11   1   5  120.31    3.31
 -11   1  -5  139.52    3.76
 -11   1  -5  151.49    3.58
  11   1   5  136.25    2.67
 -11   1  -5  139.26    2.28
 -11   1  -6  201.46    5.18
  11   1   6  206.96    7.40
 -11   1  -6  209.21    5.22
 -11   1  -6  189.55    4.65
 -11   1  -6  185.99    2.64
 -11   1  -6  210.26    4.48
  11   1   6  221.02    3.46
 -11   1  -6  195.42    2.52
 -11   1  -6  197.26    2.82
 -11   1  -6  205.61    3.20
 -11   1  -7  252.84    6.14
 -11   1  -7  245.98    5.60
 -11   1  -7  260.01    5.90
 -11   1  -7  238.45    3.12
 -11   1  -7  262.83    5.29
 -11   1  -7  246.08    3.02
 -11   1  -7  245.36    3.31
 -11   1  -7  264.08    3.64
 -11   1  -8   80.51    3.78
 -11   1  -8   81.78    3.50
 -11   1  -8   83.60    3.65
 -11   1  -8   79.36    1.91
 -11   1  -8   81.58    3.18
  11   1   8   73.45    2.18
 -11   1  -8   82.33    2.02
 -11   1  -8   80.62    1.82
 -11   1  -8   83.65    2.11
 -11   1  -9    2.83    1.55
 -11   1  -9    2.97    1.68
 -11   1  -9    1.91    1.34
 -11   1  -9    2.95    0.83
 -11   1  -9    1.77    1.28
 -11   1  -9    2.75    0.72
  11   1   9    3.43    0.95
 -11   1  -9    2.68    0.86
 -11   1  -9    2.56    0.88
 -11   1 -10   52.80    3.48
 -11   1 -10   54.92    3.19
 -11   1 -10   60.52    3.32
 -11   1 -10   47.32    1.64
 -11   1 -10   59.72    3.00
  11   1  10   54.41    1.99
 -11   1 -10   59.28    1.82
 -11   1 -10   50.91    1.76
 -11   1 -10   54.67    1.66
 -11   1 -11  334.82    8.22
 -11   1 -11  321.00    7.41
 -11   1 -11  303.73    3.95
  11   1  11  305.68    4.59
 -11   1 -11  318.08    4.20
 -11   1 -11  321.95    4.03
 -11   1 -11  328.21    6.74
 -11   1 -12  100.07    4.68
 -11   1 -12   92.35    2.31
 -11   1 -12   98.23    2.27
 -11   1 -12  101.46    3.82
 -11   1 -13   64.58    3.48
 -11   1 -13   66.13    1.90
 -11   1 -14   67.84    2.90
 -11   1 -14   67.11    1.87
 -11   1 -14   60.77    1.81
 -11   1 -14   68.52    3.85
 -11   1 -15   22.83    1.74
 -11   1 -15   23.16    1.17
 -11   1 -15   20.43    2.26
 -11   1 -16   33.98    1.24
 -11   1 -17    6.29    0.66
 -11   3  18    9.00    0.92
  11   3 -18    6.85    0.61
  11   3 -17   50.32    3.77
 -11   3  17   55.18    2.00
  11   3 -17   51.60    1.42
  11   3 -16   48.40    4.02
  11   3 -16   54.25    1.59
  11   3 -15  154.56    7.48
  11   3 -15  148.94    2.71
 -11   3  14    9.62    1.81
  11   3 -14    3.56    3.11
  11   3 -14    3.84    0.81
 -11   3  13    2.80    1.61
 -11   3  12  126.33    4.47
  11   3 -12  133.29    2.88
  11   3 -12  136.67    8.51
  11   3 -11  284.30    4.23
  11   3 -11  312.46   12.35
 -11   3  10   97.48    3.99
  11   3 -10  109.35    2.54
  11   3  -9   28.15    1.37
  11   3  -9   26.73    5.18
  11   3  -9   32.62    3.19
  11   3  -8   52.32    1.76
 -11   3   8   51.52    2.85
  11   3  -8   51.05    6.08
  11   3  -8   50.62    3.70
  11   3  -7    4.08    0.79
 -11   3   7    1.58    1.33
  11   3  -7    4.48    4.17
  11   3  -7    3.44    1.64
 -11   3   6   77.75    3.13
  11   3  -6  103.75    7.84
 -11   3   6   71.00    2.54
  11   3  -6  100.93    4.74
 -11   3   5  325.08    4.96
  11   3  -5  348.70    8.32
 -11   3   4   21.17    1.36
  11   3  -4   38.07    2.88
  11   3  -3   89.18    2.20
  11   3  -3   96.60    4.23
  11   3  -2  163.29    2.93
 -11   3   2  172.66    5.00
  11   3  -2  165.66    5.36
  11   3  -1   18.24    1.56
  11   3  -1   19.36    1.99
 -11   3   0  115.15    4.05
 -11   3   0  115.61    2.02
 -11   3  -1   75.53    3.43
 -11   3  -1   70.97    1.68
 -11   3  -2   79.89    3.52
 -11   3  -2   82.78    1.88
 -11   3  -2   80.91    1.94
 -11   3  -3  151.96    4.82
  11   3   3  157.44    3.40
 -11   3  -3  161.21    2.70
 -11   3  -3  157.65    2.74
 -11   3  -4   78.41    3.67
 -11   3  -4   84.84    3.82
  11   3   4   75.36    2.47
 -11   3  -4   90.83    2.14
 -11   3  -4   84.69    2.08
 -11   3  -5  185.64    5.76
 -11   3  -5  184.87    5.58
 -11   3  -5  184.88    3.12
 -11   3  -5  193.24    3.15
 -11   3  -6    2.66    1.61
 -11   3  -6    2.68    1.55
 -11   3  -6    2.91    0.94
 -11   3  -6    2.24    0.78
  11   3   6    1.31    1.06
 -11   3  -6    2.75    0.90
 -11   3  -7   20.30    2.43
 -11   3  -7   22.49    2.50
 -11   3  -7   23.79    1.42
 -11   3  -7   21.95    1.27
  11   3   7   22.80    1.64
 -11   3  -7   23.73    1.40
 -11   3  -8   81.85    4.34
 -11   3  -8   80.16    2.27
 -11   3  -8   77.87    2.12
  11   3   8   85.45    2.69
 -11   3  -8   80.29    2.26
 -11   3  -9   31.70    1.58
 -11   3  -9   32.69    1.51
 -11   3  -9   33.61    1.65
 -11   3 -10   87.18    2.29
 -11   3 -10   84.45    2.21
  11   3  10   79.85    2.62
 -11   3 -11   21.75    1.36
 -11   3 -12  173.65    3.12
  11   3  12  149.55    3.29
  11   3  13   86.88    2.46
  11   3  14    6.83    1.01
  11   3  15    0.26    0.75
  11   5 -13    6.28    1.98
  11   5 -12    3.61    0.70
  11   5 -12    4.77    2.19
 -11   5  12    3.53    1.00
  11   5 -11    2.99    0.77
  11   5 -11    2.40    2.38
 -11   5  11    1.94    1.07
  11   5 -10   75.70    2.05
  11   5 -10   77.50    5.19
  11   5  -9   63.03    1.96
  11   5  -9   64.03    5.03
  11   5  -8   78.35    2.21
  11   5  -8   78.95    5.71
 -11   5   8   86.11    3.52
  11   5  -7   51.91    5.01
 -11   5   7   73.55    3.35
  11   5  -6   25.32    4.06
 -11   5   6   38.24    2.63
  11   5  -5   40.48    1.65
  11   5  -5   39.29    4.61
 -11   5   5   44.17    2.89
 -11   5   4    5.55    1.64
  11   5  -4    8.76    0.82
  11   5  -3  136.54    2.85
  11   5  -3  130.80    2.07
  11   5  -2   45.08    1.68
  11   5  -1   13.40    1.07
  11   5   0   26.25    1.32
 -11   5   0   28.59    2.52
  11   5   0   27.66    1.18
  11   5   1   90.80    2.18
  11   5   1   89.92    1.84
 -11   5  -2   79.09    3.75
 -11   5  -3   99.45    4.16
 -11   5  -4   25.43    2.38
 -11   5  -5    0.44    1.43
 -11   5  -5    0.92    0.75
 -11   5  -6   34.44    1.36
  11   5   6   27.39    1.70
 -11   5  -7    2.74    0.77
  11   5   7    0.22    1.01
 -11   5  -8   20.18    1.03
  11   5   8   13.25    1.30
  11   5   9   12.27    1.17
  11   5  10   12.14    1.08
  12  -6  -6   35.85    1.99
  12  -6  -5   14.27    1.41
  12  -6  -4   12.13    1.36
 -12  -6   3   26.46    1.90
  12  -6  -3   21.32    1.62
 -12  -6   2   43.59    2.38
 -12  -6   1   24.36    1.91
 -12  -6   0    3.30    1.19
 -12  -6   0    2.49    0.43
 -12  -6  -1   52.67    2.60
 -12  -6  -1   42.99    1.03
 -12  -6  -2    4.46    1.21
 -12  -6  -2    3.88    0.49
 -12  -6  -3    8.58    1.33
 -12  -6  -3    7.18    0.56
 -12  -6  -4    0.71    0.40
 -12  -6  -5   14.20    0.58
  12  -4 -16    7.80    0.62
  12  -4 -15    0.59    0.79
  12  -4 -15    0.38    2.87
  12  -4 -15    0.18    0.57
  12  -4 -14    1.85    0.71
  12  -4 -13   12.92    1.74
  12  -4 -13   10.97    1.61
  12  -4 -13   13.05    1.09
  12  -4 -12   26.43    2.40
  12  -4 -12   24.92    2.31
  12  -4 -12   30.71    2.20
  12  -4 -11   74.80    3.90
  12  -4 -11   74.07    3.82
  12  -4 -11   85.31    3.49
  12  -4 -11   73.58    2.23
  12  -4 -10  129.38    5.11
  12  -4 -10  127.09    2.66
  12  -4 -10  132.67    3.00
  12  -4  -9  164.08    3.33
  12  -4  -9  158.88    2.91
  12  -4  -8  121.65    2.87
  12  -4  -8  120.50    2.49
  12  -4  -7  141.22    3.05
  12  -4  -7  137.87    2.59
  12  -4  -6  162.03    3.21
  12  -4  -6  160.54    2.76
  12  -4  -5  122.33    2.74
  12  -4  -5  122.23    2.34
  12  -4  -4   76.76    2.15
 -12  -4   4   65.65    1.96
 -12  -4   4   67.67    1.81
  12  -4  -4   77.83    1.84
 -12  -4   3  157.35    3.04
 -12  -4   3  151.09    2.69
 -12  -4   2  119.22    2.71
 -12  -4   2  121.79    2.49
 -12  -4   1   87.01    2.39
 -12  -4   1   89.55    2.19
 -12  -4   0  140.06    3.00
 -12  -4   0  137.79    5.58
 -12  -4   0  135.72    2.73
 -12  -4  -1    1.42    0.89
 -12  -4  -1    2.98    1.84
 -12  -4  -1    1.46    0.76
 -12  -4  -2   21.11    1.42
 -12  -4  -2   22.92    2.86
 -12  -4  -2   21.86    1.29
 -12  -4  -3    2.21    0.97
 -12  -4  -3    2.64    0.84
 -12  -4  -3    2.78    1.84
 -12  -4  -4  111.72    2.54
 -12  -4  -4  100.19    5.23
 -12  -4  -5   72.22    4.05
 -12  -4  -5   64.07    1.95
 -12  -4  -5   64.66    4.29
 -12  -4  -6   95.34    4.53
 -12  -4  -6   91.54    4.41
 -12  -4  -6   92.89    2.27
 -12  -4  -7   42.57    3.17
 -12  -4  -7   43.45    3.29
 -12  -4  -7   42.46    3.38
 -12  -4  -8   25.49    2.63
 -12  -4  -8   26.12    2.70
 -12  -4  -8   27.42    1.29
 -12  -4  -8   24.49    2.48
 -12  -4  -9   78.37    3.93
 -12  -4 -10   44.08    1.34
 -12  -4 -10   47.80    2.86
 -12  -4 -11    0.81    0.97
 -12  -4 -12   11.19    0.64
 -12  -4 -12   11.54    1.28
 -12  -4 -13   50.72    0.97
  12  -2 -19   12.14    0.67
  12  -2 -18   64.56    3.11
  12  -2 -18   52.15    3.61
  12  -2 -17   43.79    2.80
  12  -2 -17   40.34    4.07
  12  -2 -16  192.18    7.15
  12  -2 -16  180.17    8.80
  12  -2 -16  184.54    5.59
  12  -2 -15   23.34    1.30
  12  -2 -15   25.29    4.44
  12  -2 -15   28.16    5.32
  12  -2 -15   25.85    2.31
  12  -2 -14   45.41    1.79
  12  -2 -14   55.21    6.15
  12  -2 -14   45.81    6.45
  12  -2 -13   51.29    3.15
  12  -2 -13   53.54    1.96
  12  -2 -12  294.10    4.50
  12  -2 -12  274.53    7.06
  12  -2 -12  267.11    7.11
  12  -2 -12  284.36    4.35
  12  -2 -11  250.65    6.75
  12  -2 -11  263.69    7.00
  12  -2 -11  253.37    4.11
  12  -2 -10   69.67    3.81
  12  -2 -10   64.08    3.64
  12  -2 -10   73.00    2.25
  12  -2 -10   59.51    1.93
  12  -2 -10   63.16    2.12
  12  -2  -9  277.18    7.07
  12  -2  -9  277.44    6.97
 -12  -2   9  245.03    4.19
  12  -2  -9  267.21    4.02
  12  -2  -9  241.04    3.55
  12  -2  -9  251.87    3.96
  12  -2  -8   45.26    2.98
  12  -2  -8   45.05    1.71
  12  -2  -8   39.81    1.48
  12  -2  -8   43.74    1.69
  12  -2  -7   22.17    2.25
 -12  -2   7   22.01    1.48
  12  -2  -7   21.93    1.29
  12  -2  -7   19.88    1.11
  12  -2  -7   18.99    1.22
  12  -2  -6   48.56    2.92
  12  -2  -6   49.27    1.67
  12  -2  -6   43.94    1.41
  12  -2  -6   46.98    1.61
  12  -2  -5  133.67    2.57
  12  -2  -5  129.40    2.55
  12  -2  -4  112.18    1.98
  12  -2  -4  115.04    2.33
  12  -2  -3  131.83    2.43
  12  -2  -3  142.29    4.37
  12  -2  -2  230.64    3.09
 -12  -2   2  217.70    5.63
  12  -2  -2  234.25    3.16
  12  -2  -2  209.45    2.58
  12  -2  -1  332.82    3.66
 -12  -2   1  344.73    7.21
  12  -2  -1  349.75    3.86
  12  -2   0  211.17    2.75
 -12  -2   0  215.35    5.89
 -12  -2  -1   46.04    1.63
 -12  -2  -1   46.53    3.04
  12  -2   1   37.53    1.22
  12  -2   1   43.02    2.28
  12  -2   1   44.91    2.34
 -12  -2  -2  180.47    3.08
 -12  -2  -2  178.47    5.73
 -12  -2  -3   54.92    1.78
 -12  -2  -3   55.13    3.41
 -12  -2  -3   55.43    1.53
 -12  -2  -4   92.34    2.25
 -12  -2  -4   98.53    4.52
 -12  -2  -4   91.77    1.96
 -12  -2  -5  194.22    3.34
 -12  -2  -5  194.42    2.92
 -12  -2  -6  139.64    2.84
 -12  -2  -6  142.72    5.50
 -12  -2  -6  150.08    2.59
 -12  -2  -7   51.50    1.82
 -12  -2  -7   52.78    1.62
 -12  -2  -7   48.32    3.33
 -12  -2  -8   12.60    0.95
 -12  -2  -8   15.90    2.21
 -12  -2  -9  217.52    6.40
 -12  -2  -9  223.09    3.18
 -12  -2  -9  250.18    6.21
 -12  -2  -9  248.19    6.37
 -12  -2 -10   60.03    4.49
 -12  -2 -10   65.91    3.39
 -12  -2 -11   20.16    2.86
 -12  -2 -11   22.79    2.20
 -12  -2 -12   70.55    3.77
 -12  -2 -12   65.88    3.27
 -12  -2 -12   73.51    3.43
 -12  -2 -13   49.14    1.43
 -12  -2 -13   43.99    2.62
 -12  -2 -13   48.20    2.78
 -12  -2 -14   16.15    1.78
 -12  -2 -14   15.91    0.91
 -12  -2 -15   45.41    2.34
 -12  -2 -15   45.63    1.21
 -12  -2 -16    8.44    0.60
  12   0 -20    3.08    0.54
  12   0 -19   20.48    0.97
  12   0 -18    0.47    0.57
  12   0 -17  111.25    6.10
  12   0 -17  121.42    2.35
  12   0 -16   52.26    3.48
  12   0 -16   50.60    4.92
  12   0 -15  239.94   10.06
 -12   0  15  242.34    4.31
  12   0 -14  119.06    4.93
 -12   0  14  109.89    3.05
  12   0 -13   67.23    3.63
  12   0 -13   68.96    6.76
 -12   0  13   64.39    2.42
  12   0 -12  292.68    3.85
  12   0 -12  269.38    3.59
  12   0 -12  285.63   12.31
  12   0 -12  294.35    6.87
 -12   0  12  294.51    4.98
  12   0 -11   14.32    1.00
  12   0 -11   12.01    0.95
  12   0 -11   13.11    1.72
  12   0 -11   12.57    1.63
 -12   0  11   10.83    1.34
  12   0 -10  205.49    3.06
  12   0 -10  221.21    3.19
  12   0 -10  221.16    5.80
  12   0 -10  201.63    4.99
 -12   0  10  210.11    4.02
 -12   0   9    0.99    0.91
  12   0  -9    1.57    0.67
  12   0  -9    1.71    0.64
 -12   0   8  369.52    4.94
  12   0  -8  382.99    4.15
 -12   0   7  621.51    6.36
  12   0  -7  638.17    9.16
  12   0  -6  324.09    6.33
  12   0  -6  303.19    3.55
  12   0  -5  384.04    6.81
  12   0  -5  399.91    4.03
  12   0  -4   32.34    2.10
  12   0  -4   30.35    1.16
 -12   0   3 1695.09   10.38
  12   0  -3 1679.26   14.71
  12   0  -3 1716.70    9.94
 -12   0   2   19.81    1.07
  12   0  -2   19.15    1.06
 -12   0   1   20.86    0.98
  12   0  -1   23.00    1.21
  12   0   0  366.79    4.12
  12   0   0  373.25    3.75
 -12   0  -1    9.08    0.90
 -12   0  -1   10.52    1.05
 -12   0  -2  124.37    2.38
 -12   0  -3  471.88    4.20
 -12   0  -3  462.20    5.86
 -12   0  -3  466.23    4.67
 -12   0  -4   42.31    1.27
 -12   0  -4   38.34    1.89
  12   0   4   41.93    3.00
  12   0   5   54.04    3.52
 -12   0  -5   51.93    2.30
 -12   0  -5   51.21    1.28
  12   0   5   54.87    1.92
 -12   0  -5   53.97    1.18
 -12   0  -5   45.80    3.39
  12   0   5   55.52    2.13
 -12   0  -6  367.53    6.27
 -12   0  -6  372.95    7.00
  12   0   6  373.70    4.79
 -12   0  -6  364.37    3.37
 -12   0  -6  371.58    8.18
 -12   0  -7  541.47    8.10
  12   0   7  479.01   10.75
 -12   0  -7  529.12    8.81
 -12   0  -7  531.48    4.91
 -12   0  -7  534.87    4.42
 -12   0  -7  585.49   10.16
 -12   0  -8  162.60    4.69
 -12   0  -8  164.18    5.16
 -12   0  -8  164.42    2.70
 -12   0  -8  160.78    2.39
 -12   0  -8  164.68    3.07
 -12   0  -8  162.18    5.43
 -12   0  -9    4.74    1.51
 -12   0  -9    5.68    0.86
 -12   0  -9    6.06    0.74
 -12   0  -9    3.59    0.94
 -12   0  -9    6.37    2.20
 -12   0  -9    5.25    1.44
 -12   0 -10   81.14    3.99
 -12   0 -10   79.47    2.05
 -12   0 -10   79.70    2.02
 -12   0 -10   84.87    1.94
 -12   0 -10   86.83    4.19
 -12   0 -10   83.91    3.74
 -12   0 -11  140.98    5.31
 -12   0 -11  140.34    2.54
 -12   0 -11  142.87    2.64
 -12   0 -11  153.03    2.67
 -12   0 -12   39.29    2.81
 -12   0 -12   41.22    2.93
 -12   0 -12   37.69    1.44
 -12   0 -12   36.13    2.91
 -12   0 -13   11.61    1.88
 -12   0 -13    9.81    1.94
 -12   0 -13    9.79    1.96
 -12   0 -14   68.53    3.39
 -12   0 -14   69.99    3.67
 -12   0 -14   66.07    1.76
 -12   0 -15    1.56    1.35
 -12   0 -15    1.10    1.21
 -12   0 -15    1.68    0.70
 -12   0 -16    6.86    0.74
 -12   0 -16    5.90    1.33
 -12   0 -17   51.91    1.20
 -12   2  19   11.94    0.86
  12   2 -19   15.19    0.79
 -12   2  18   62.87    1.99
  12   2 -18   61.77    1.56
 -12   2  17   43.04    1.97
  12   2 -17   28.57    1.23
 -12   2  16  158.86    3.81
  12   2 -16  154.09    2.73
  12   2 -15   22.49    3.86
 -12   2  15   20.65    1.85
 -12   2  14   55.33    2.68
  12   2 -14   55.68    1.75
 -12   2  13   56.38    3.08
 -12   2  13   54.32    2.70
  12   2 -13   55.13    5.76
  12   2 -13   53.36    1.69
 -12   2  12  283.83    6.34
  12   2 -12  247.33   10.63
 -12   2  12  273.94    5.51
  12   2 -12  246.42    7.91
  12   2 -12  245.80    3.50
 -12   2  11  249.98    5.95
  12   2 -11  237.32   10.60
  12   2 -11  232.99    7.59
  12   2 -11  216.43    7.55
  12   2 -11  208.72    3.10
  12   2 -10   52.12    5.98
  12   2 -10   53.98    3.67
  12   2 -10   46.04    3.74
  12   2 -10   51.86    1.51
  12   2  -9  283.79    3.59
 -12   2   9  274.00    5.90
  12   2  -9  298.29   11.97
 -12   2   9  267.91    5.11
  12   2  -9  299.89    7.90
  12   2  -9  251.39    7.47
 -12   2   8   31.98    2.29
 -12   2   8   30.27    1.88
  12   2  -8   25.33    2.61
 -12   2   7   25.99    2.05
 -12   2   7   24.90    1.66
  12   2  -7   29.77    2.57
  12   2  -6   52.07    1.88
  12   2  -6   52.62    3.17
 -12   2   6   46.48    2.06
  12   2  -5  119.57    2.62
 -12   2   5  126.29    2.93
  12   2  -4  135.08    2.70
  12   2  -4  136.43    5.09
 -12   2   4  131.81    2.86
  12   2  -3   90.76    2.23
  12   2  -3   86.24    4.25
  12   2  -2  204.06    3.27
  12   2  -2  207.08    6.58
 -12   2   1  337.99    6.15
  12   2  -1  319.86    8.39
  12   2  -1  312.01    4.81
 -12   2   1  332.36    3.70
 -12   2   1  339.43    3.70
 -12   2   0  259.44    5.30
  12   2   0  237.75    7.50
 -12   2   0  261.96    3.35
  12   2   0  240.28    4.14
  12   2   1   42.98    3.66
 -12   2  -1   41.22    1.45
  12   2   1   46.96    2.00
 -12   2  -2  186.47    4.70
  12   2   2  187.38    7.29
 -12   2  -2  187.37    4.60
 -12   2  -2  187.33    2.67
 -12   2  -2  189.89    2.91
  12   2   2  184.75    3.51
 -12   2  -3   51.25    2.68
 -12   2  -3   51.82    2.67
  12   2   3   58.13    4.48
  12   2   3   56.37    2.07
 -12   2  -3   50.80    1.51
 -12   2  -3   51.53    1.66
 -12   2  -4   94.53    3.70
 -12   2  -4   94.57    3.59
  12   2   4   89.21    2.55
 -12   2  -4   96.42    2.08
 -12   2  -4   99.27    2.24
 -12   2  -4   93.90    2.06
 -12   2  -5  225.32    5.91
 -12   2  -5  219.77    5.54
  12   2   5  215.84    3.89
 -12   2  -5  221.39    3.37
 -12   2  -5  208.19    2.84
 -12   2  -5  230.05    3.29
 -12   2  -5  220.05    3.16
 -12   2  -6  127.24    4.72
 -12   2  -6  121.68    4.38
 -12   2  -6  133.83    2.67
  12   2   6  141.41    3.19
 -12   2  -6  125.20    2.52
 -12   2  -6  115.81    2.21
 -12   2  -6  122.01    2.45
 -12   2  -7   76.03    3.88
 -12   2  -7   76.85    2.11
  12   2   7   59.54    2.24
 -12   2  -7   73.43    2.06
 -12   2  -7   66.23    1.78
 -12   2  -7   69.17    1.94
 -12   2  -8    5.97    1.81
 -12   2  -8    7.01    1.07
 -12   2  -8    5.91    1.05
 -12   2  -8    6.22    0.87
 -12   2  -8    5.77    1.00
 -12   2  -9  240.63    7.11
  12   2   9  242.96    4.35
 -12   2  -9  240.71    3.73
 -12   2  -9  228.24    3.42
 -12   2  -9  238.21    3.63
 -12   2 -10   48.15    3.49
 -12   2 -10   44.27    1.72
 -12   2 -10   48.50    1.70
 -12   2 -10   47.60    1.84
 -12   2 -11   14.93    1.21
 -12   2 -11   16.36    1.16
  12   2  11   18.69    1.52
 -12   2 -11   17.12    1.35
 -12   2 -12   63.62    1.88
  12   2  12   61.17    2.23
 -12   2 -12   68.41    4.01
 -12   2 -13   59.36    3.57
 -12   2 -13   57.16    1.71
 -12   2 -13   59.65    1.91
  12   2  14   15.74    1.26
 -12   2 -14   18.38    1.05
 -12   2 -15   50.32    1.37
 -12   4  16   11.83    0.87
  12   4 -16    9.61    2.12
 -12   4  15    0.99    0.74
  12   4 -15    1.79    2.07
 -12   4  14    0.89    0.85
  12   4 -14    0.64    2.48
  12   4 -13    7.26    3.11
 -12   4  13   11.39    1.22
  12   4 -12   23.30    1.31
 -12   4  12   26.60    1.70
  12   4 -12   27.34    4.27
  12   4 -11   58.06    5.70
 -12   4  11   64.78    2.43
  12   4 -10  154.25    3.10
  12   4 -10  146.55    8.57
  12   4  -9  133.86    2.91
 -12   4   9  134.85    3.39
  12   4  -8   86.96    2.32
  12   4  -8   95.41    7.29
  12   4  -7  119.29    2.72
  12   4  -7  124.64    8.32
  12   4  -6  148.32    3.02
  12   4  -6  158.32    9.37
  12   4  -5  109.03    2.55
  12   4  -5  105.06    7.89
  12   4  -5  111.17    5.24
  12   4  -4   68.55    6.77
 -12   4   4   80.68    3.91
  12   4  -4   62.28    3.99
  12   4  -3  160.88    9.34
  12   4  -3  148.28    5.76
 -12   4   2  118.69    2.33
  12   4  -2  116.14    8.12
 -12   4   2  124.84    4.71
 -12   4   1   63.94    1.82
  12   4  -1   69.33    1.61
 -12   4   1   66.09    3.62
 -12   4   0  144.62    5.05
 -12   4   0  137.94    2.60
  12   4   1    2.32    1.29
 -12   4  -1    4.85    1.64
 -12   4  -1    5.72    0.93
  12   4   2   20.16    1.84
 -12   4  -2   20.30    2.32
 -12   4  -2   20.94    1.26
  12   4   3    1.67    1.23
 -12   4  -3    0.56    1.51
 -12   4  -3    0.79    0.84
 -12   4  -4  133.56    4.97
 -12   4  -4  131.78    2.66
 -12   4  -4  131.43    2.67
 -12   4  -5   47.93    3.21
  12   4   5   56.43    2.41
 -12   4  -5   52.41    1.81
 -12   4  -5   52.96    1.84
 -12   4  -6  122.30    2.67
 -12   4  -6  121.75    2.63
 -12   4  -7   36.66    1.59
  12   4   8   29.96    1.81
 -12   4  -8   27.13    1.42
  12   4   9   80.76    2.62
 -12   4  -9   81.30    2.09
 -12   4  -9   85.16    2.15
 -12   4 -10   63.67    1.80
  12   4  10   50.07    2.08
 -12   4 -11    1.52    0.74
  12   4  11    0.33    1.00
  12   4  12   13.14    1.21
  12   4  13   41.69    1.47
  12   6  -8    0.32    0.48
  12   6  -7   10.17    0.75
  12   6  -6   38.00    1.21
 -12   6   5   18.63    1.43
  12   6  -5   13.42    0.88
 -12   6   4   15.11    1.40
  12   6  -4   17.31    0.93
 -12   6   3   33.92    1.89
  12   6  -3   33.29    1.18
 -12   6   2   53.85    2.32
  12   6  -2   49.29    1.35
 -12   6   1   15.60    1.52
  12   6  -1   25.78    0.99
 -12   6   0    1.45    1.01
  12   6   0    1.62    0.51
  12   6   1   39.63    1.06
  12   6   1   36.95    0.79
  13  -5 -13   16.22    0.74
  13  -5 -12   21.56    0.93
  13  -5 -11   65.23    2.81
  13  -5 -11   67.28    2.87
  13  -5 -11   67.56    1.62
  13  -5 -10   29.13    2.19
  13  -5 -10   33.97    2.36
  13  -5 -10   30.74    1.23
  13  -5  -9    2.12    1.33
  13  -5  -9    2.22    1.30
  13  -5  -9    2.14    0.69
  13  -5  -8   41.55    2.78
  13  -5  -8   41.34    2.77
  13  -5  -8   36.93    1.39
  13  -5  -7   17.64    1.86
  13  -5  -7   14.46    1.95
  13  -5  -7   12.86    0.93
  13  -5  -7   13.85    0.97
  13  -5  -6   32.71    2.42
  13  -5  -6   29.81    2.50
  13  -5  -6   23.71    1.11
  13  -5  -6   23.48    1.15
  13  -5  -5    1.12    1.37
  13  -5  -5    0.96    1.30
  13  -5  -4   14.50    1.87
  13  -5  -4   13.34    1.93
  13  -5  -3    4.38    1.47
 -13  -5   3    2.49    0.63
  13  -5  -3    4.63    1.48
  13  -5  -2    7.57    1.54
 -13  -5   2    8.98    0.81
  13  -5  -2    8.61    1.61
  13  -5  -1    4.88    1.40
 -13  -5   1   13.77    0.94
  13  -5   0   41.06    2.42
 -13  -5   0   43.03    1.45
 -13  -5  -1   49.86    1.55
 -13  -5  -1   44.29    2.92
 -13  -5  -2   27.98    1.23
 -13  -5  -2   25.65    2.40
 -13  -5  -3   53.00    3.34
 -13  -5  -3   48.51    3.17
 -13  -5  -3   48.21    1.52
 -13  -5  -3   44.62    2.94
 -13  -5  -4   51.61    3.22
 -13  -5  -4   44.15    2.96
 -13  -5  -4   47.04    1.47
 -13  -5  -4   43.34    2.86
 -13  -5  -5    7.90    1.89
 -13  -5  -5    8.02    1.71
 -13  -5  -5    7.86    0.80
 -13  -5  -5    7.71    1.60
 -13  -5  -6   47.61    2.79
 -13  -5  -6   53.91    3.03
 -13  -5  -6   52.57    2.88
 -13  -5  -7   25.33    1.01
 -13  -5  -7   24.81    2.02
 -13  -5  -7   23.44    1.92
 -13  -5  -8   28.92    1.00
 -13  -5  -9    7.14    0.54
  13  -3 -17   33.97    2.07
  13  -3 -16   44.02    1.43
  13  -3 -16   51.11    4.26
  13  -3 -16   55.09    2.73
  13  -3 -15   17.87    1.15
  13  -3 -15   23.38    4.27
  13  -3 -15   18.40    4.27
  13  -3 -15   19.49    1.87
  13  -3 -14   46.65    5.96
  13  -3 -14   40.16    2.65
  13  -3 -14   43.55    2.72
  13  -3 -13   49.54    1.87
  13  -3 -13   46.55    3.01
  13  -3 -13   46.58    3.10
  13  -3 -12    6.32    1.03
  13  -3 -12    7.35    1.53
  13  -3 -12    6.41    1.67
  13  -3 -12    6.27    1.70
  13  -3 -11   37.62    1.78
  13  -3 -11   38.65    3.07
  13  -3 -10  214.52    6.73
  13  -3 -10  208.39    6.53
  13  -3 -10  209.51    3.88
  13  -3 -10  203.87    3.51
  13  -3 -10  202.62    3.79
  13  -3  -9  116.78    5.00
  13  -3  -9  111.17    2.57
  13  -3  -9  112.71    2.85
  13  -3  -8  614.05   11.29
  13  -3  -8  611.61    6.60
  13  -3  -8  571.47    5.78
  13  -3  -8  574.25    6.43
  13  -3  -7  185.37    3.49
  13  -3  -7  175.72    3.39
  13  -3  -6   17.44    2.20
  13  -3  -6   15.52    1.19
  13  -3  -6   15.13    1.03
  13  -3  -6   16.20    1.20
  13  -3  -5   41.87    1.67
  13  -3  -5   45.01    1.46
 -13  -3   5   45.07    1.79
  13  -3  -5   40.97    1.64
  13  -3  -4   38.93    1.55
 -13  -3   4   26.95    1.48
  13  -3  -4   37.93    1.35
 -13  -3   4   27.12    1.49
  13  -3  -4   39.15    1.56
  13  -3  -3  230.16    3.47
 -13  -3   3  228.06    3.73
  13  -3  -3  237.09    3.06
  13  -3  -2   52.55    1.69
  13  -3  -2   49.32    1.60
 -13  -3   2   44.72    1.78
 -13  -3   2   45.46    3.10
 -13  -3   1   73.92    2.23
 -13  -3   1   73.89    3.95
  13  -3  -1   66.23    1.81
  13  -3  -1   74.40    3.51
 -13  -3   0   51.54    1.89
 -13  -3   0   54.96    3.57
 -13  -3   0   57.43    1.74
 -13  -3  -1   69.24    2.17
 -13  -3  -1   72.61    4.11
 -13  -3  -1   71.64    1.93
 -13  -3  -2  306.90    4.45
 -13  -3  -2  312.93    8.41
 -13  -3  -2  304.00    3.94
 -13  -3  -3   46.22    1.91
 -13  -3  -3   43.12    3.49
 -13  -3  -3   46.32    1.66
 -13  -3  -4   22.56    1.50
 -13  -3  -4   23.66    2.80
 -13  -3  -4   22.06    1.26
 -13  -3  -5   42.47    1.85
 -13  -3  -5   42.94    3.51
 -13  -3  -5   42.96    1.63
 -13  -3  -6   43.31    1.85
 -13  -3  -6   45.30    1.66
 -13  -3  -6   45.47    3.55
 -13  -3  -7  121.89    2.56
 -13  -3  -7  124.42    5.39
 -13  -3  -8   50.65    1.68
 -13  -3  -9   44.90    2.85
 -13  -3  -9   39.90    2.64
 -13  -3  -9   35.99    2.87
 -13  -3 -10   26.96    2.21
 -13  -3 -10   33.29    2.48
 -13  -3 -10   26.96    2.39
 -13  -3 -10   31.05    3.46
 -13  -3 -11   57.23    2.87
 -13  -3 -11   57.06    3.45
 -13  -3 -12   43.99    2.41
 -13  -3 -12   43.58    1.22
 -13  -3 -12   41.20    2.58
 -13  -3 -13    5.04    0.59
 -13  -3 -13    4.83    1.13
 -13  -3 -14   30.83    0.88
  13  -1 -20    7.27    0.55
  13  -1 -19   40.50    1.16
  13  -1 -18   13.92    1.81
  13  -1 -18   13.19    2.68
  13  -1 -17   13.53    1.98
  13  -1 -17   14.99    3.36
  13  -1 -16   46.14    3.08
  13  -1 -16   45.04    5.16
  13  -1 -15  257.50    6.89
  13  -1 -15  257.04   11.39
  13  -1 -14   20.65    1.18
  13  -1 -14   24.12    5.79
  13  -1 -13   76.22    2.22
 -13  -1  13   71.62    2.11
  13  -1 -13   80.02    2.29
  13  -1 -13   76.27    2.06
  13  -1 -13   81.47    3.71
  13  -1 -12   13.07    1.13
 -13  -1  12   13.60    1.11
  13  -1 -12   15.62    1.24
  13  -1 -12   14.77    1.96
  13  -1 -11   98.66    2.50
 -13  -1  11   91.77    2.38
  13  -1 -11   99.32    4.24
  13  -1 -10    2.07    0.79
  13  -1 -10    2.33    0.82
  13  -1 -10    3.48    1.40
  13  -1 -10    2.28    1.29
  13  -1  -9  303.49    4.13
  13  -1  -9  325.67    4.24
  13  -1  -9  322.48    7.47
  13  -1  -9  294.01    6.95
  13  -1  -8  160.62    2.91
  13  -1  -8  150.08    4.88
  13  -1  -8  153.89    5.04
  13  -1  -7   64.41    1.85
  13  -1  -7   68.66    1.92
  13  -1  -7   66.74    3.28
  13  -1  -7   68.32    3.34
  13  -1  -6   68.74    1.85
  13  -1  -6   74.91    3.39
  13  -1  -6   71.94    3.36
  13  -1  -6   73.56    1.93
 -13  -1   5  306.25    3.75
  13  -1  -5  304.35    6.47
  13  -1  -5  319.42    6.62
  13  -1  -4  419.37    7.46
  13  -1  -4  444.30    7.69
  13  -1  -3    9.33    1.50
  13  -1  -3    7.19    1.42
  13  -1  -3    7.70    0.81
  13  -1  -2  129.92    3.97
  13  -1  -2  125.96    3.94
  13  -1  -2  130.51    2.28
  13  -1  -1  261.10    5.56
  13  -1  -1  265.42    3.30
  13  -1   0 1343.41   12.87
  13  -1   0 1380.43    8.80
  13  -1   1   72.92    2.86
  13  -1   1   69.95    1.67
  13  -1   2   34.79    1.20
  13  -1   3   53.44    1.67
 -13  -1  -3   48.75    2.83
 -13  -1  -4    2.06    0.73
 -13  -1  -4    2.80    1.28
 -13  -1  -4    1.87    0.57
 -13  -1  -5   57.53    1.71
 -13  -1  -5   60.06    3.19
 -13  -1  -5   58.47    1.46
 -13  -1  -6  197.11    2.68
 -13  -1  -6  199.27    3.12
 -13  -1  -7   44.64    2.59
 -13  -1  -7   40.06    1.33
 -13  -1  -7   41.66    1.51
 -13  -1  -8   96.82    5.37
 -13  -1  -8  103.86    3.87
 -13  -1  -8   99.25    4.13
 -13  -1  -9  192.17    6.75
 -13  -1  -9  185.12    2.73
 -13  -1  -9  180.94    3.11
 -13  -1  -9  184.00    5.25
 -13  -1  -9  180.75    5.58
 -13  -1 -10   35.74    1.29
 -13  -1 -10   33.73    2.70
 -13  -1 -11   93.63    4.45
 -13  -1 -11   84.33    1.94
 -13  -1 -11   81.61    3.71
 -13  -1 -11   83.71    3.97
 -13  -1 -12   26.68    2.61
 -13  -1 -12   20.07    2.31
 -13  -1 -12   22.09    2.18
 -13  -1 -13   47.98    2.87
 -13  -1 -13   48.85    2.92
 -13  -1 -13   46.82    1.48
 -13  -1 -13   46.63    2.95
 -13  -1 -14   45.37    2.65
 -13  -1 -14   46.79    2.56
 -13  -1 -14   43.25    1.36
 -13  -1 -14   41.41    2.62
 -13  -1 -15    3.99    1.21
 -13  -1 -15    5.21    0.67
 -13  -1 -15    4.69    1.27
 -13  -1 -16   21.91    0.87
  13   1 -20    3.48    0.49
 -13   1  19   39.58    1.22
  13   1 -19   38.96    1.20
 -13   1  18   13.75    1.06
  13   1 -18   13.65    0.89
 -13   1  17   10.19    1.12
  13   1 -17    7.94    0.83
  13   1 -16   55.81    4.40
 -13   1  15  236.43    4.67
  13   1 -15  227.23    8.46
  13   1 -15  230.21    3.33
 -13   1  14   16.64    1.64
  13   1 -14   17.31    3.34
  13   1 -14   22.93    1.14
 -13   1  13   87.07    3.04
  13   1 -13   76.41    4.22
  13   1 -13   76.58    5.67
  13   1 -13   74.80    1.84
  13   1 -12   14.16    1.91
  13   1 -12   11.61    1.95
  13   1 -12   11.45    3.30
  13   1 -12   12.49    3.53
 -13   1  12   13.65    1.54
  13   1 -11   88.21    3.93
  13   1 -11   91.85    4.40
  13   1 -11   83.85    6.05
  13   1 -11   89.42    6.68
 -13   1  11  102.13    3.19
  13   1 -10    6.97    1.46
  13   1 -10    7.23    1.68
  13   1 -10    5.84    3.22
 -13   1  10    2.03    1.13
  13   1 -10    9.71    3.71
  13   1  -9  257.04    3.50
  13   1  -9  262.02    5.99
  13   1  -9  271.44    9.94
  13   1  -8  155.06    2.53
  13   1  -8  174.71    2.82
  13   1  -8  169.89    4.52
  13   1  -8  145.75    7.37
 -13   1   8  138.96    3.40
  13   1  -7   50.47    1.59
  13   1  -7   47.17    4.49
 -13   1   6   87.61    2.47
  13   1  -5  269.34    4.11
 -13   1   5  300.65    4.25
  13   1  -4  468.69    5.25
 -13   1   4  394.03    4.73
  13   1  -3    8.37    1.04
  13   1  -2  131.35    2.66
  13   1  -1  260.80    3.71
  13   1   0 1343.32   11.71
  13   1   0 1327.47   10.75
  13   1   0 1342.73    9.49
 -13   1  -1   89.48    3.04
 -13   1  -1   86.89    2.86
 -13   1  -1   89.39    2.05
 -13   1  -2   30.73    2.14
  13   1   2   44.89    3.41
 -13   1  -2   34.30    2.06
 -13   1  -2   34.36    1.29
  13   1   2   40.93    1.91
 -13   1  -3   44.67    2.48
 -13   1  -3   48.20    2.46
  13   1   3   47.15    3.75
 -13   1  -3   49.29    2.27
  13   1   3   44.05    1.93
 -13   1  -4    0.06    1.35
  13   1   4    3.03    1.09
  13   1   4    2.31    1.82
 -13   1  -4    0.83    1.04
 -13   1  -4    1.05    1.02
  13   1   5   56.93    4.43
 -13   1  -5   72.88    3.26
 -13   1  -5   69.59    1.72
 -13   1  -5   75.44    3.34
 -13   1  -5   73.70    2.88
  13   1   5   62.21    2.19
 -13   1  -5   70.63    1.81
 -13   1  -5   71.30    1.50
 -13   1  -6  212.40    5.62
 -13   1  -6  210.45    2.98
 -13   1  -6  201.63    4.97
 -13   1  -6  214.35    5.54
  13   1   6  211.14    3.86
 -13   1  -6  214.58    3.14
 -13   1  -6  206.53    2.70
 -13   1  -6  211.55    3.48
 -13   1  -7   53.44    3.18
 -13   1  -7   46.73    1.52
 -13   1  -7   52.95    2.83
 -13   1  -7   58.82    3.23
  13   1   7   45.99    2.01
 -13   1  -7   55.06    1.75
 -13   1  -7   50.90    1.46
 -13   1  -7   55.30    1.91
 -13   1  -8   98.83    4.36
 -13   1  -8   86.64    2.07
 -13   1  -8   97.64    3.85
 -13   1  -8  104.17    4.18
  13   1   8   95.63    2.73
 -13   1  -8   95.26    2.25
 -13   1  -8   91.81    1.98
 -13   1  -8  100.62    2.43
 -13   1  -9  198.94    6.25
 -13   1  -9  173.87    2.92
 -13   1  -9  202.53    3.34
  13   1   9  174.31    3.69
 -13   1  -9  194.57    3.25
 -13   1  -9  191.34    2.97
 -13   1  -9  194.18    5.54
 -13   1  -9  218.85    5.86
 -13   1 -10   14.81    2.26
 -13   1 -10   18.23    1.24
 -13   1 -10   14.03    1.19
 -13   1 -10   14.75    1.06
 -13   1 -11   99.97    4.12
 -13   1 -11   95.75    2.19
 -13   1 -11   93.99    2.30
 -13   1 -11   99.49    4.65
 -13   1 -12   17.20    2.04
 -13   1 -13   51.34    1.71
 -13   1 -13   52.24    1.63
 -13   1 -13   54.94    3.51
 -13   1 -14   39.54    1.38
 -13   1 -14   41.83    1.40
 -13   1 -14   41.56    2.95
 -13   1 -15   11.73    0.84
 -13   1 -15   10.07    1.72
 -13   1 -16   21.41    0.88
 -13   3  18    1.55    0.55
 -13   3  17   33.99    1.43
  13   3 -17   28.57    2.69
 -13   3  16   54.65    2.04
  13   3 -16   39.92    3.59
  13   3 -15    8.62    2.92
 -13   3  15   19.50    1.54
  13   3 -14   37.37    4.50
 -13   3  14   41.43    2.15
  13   3 -13   46.31    5.24
 -13   3  12    7.20    1.40
  13   3 -11   19.33    1.25
  13   3 -11   27.52    5.02
  13   3 -10  184.32   10.03
 -13   3  10  210.91    4.63
  13   3  -9   64.54    1.97
  13   3  -9   65.62    6.74
  13   3  -9   66.69    4.35
  13   3  -8  505.16    5.45
  13   3  -8  532.74   16.87
 -13   3   8  531.72    7.04
  13   3  -8  542.11   11.69
  13   3  -7  142.03    9.42
  13   3  -7  127.62    5.59
 -13   3   6   20.31    1.52
  13   3  -6   11.68    2.03
 -13   3   5   44.69    1.87
  13   3  -5   48.63    3.39
  13   3  -4   27.84    1.51
  13   3  -4   28.96    2.65
  13   3  -3  222.44    3.73
  13   3  -3  228.68    6.74
  13   3  -2   39.46    1.72
  13   3  -2   42.01    2.99
 -13   3   1   79.07    3.57
  13   3  -1   85.91    2.37
 -13   3   0   41.24    2.80
 -13   3   0   40.63    1.38
 -13   3   0   38.51    1.39
 -13   3  -1   86.60    3.76
  13   3   1   84.60    2.96
 -13   3  -1   78.75    1.92
 -13   3  -1   89.60    1.98
 -13   3  -2  284.09    6.64
 -13   3  -2  272.06    3.62
 -13   3  -2  291.10    3.68
 -13   3  -2  280.05    3.72
 -13   3  -3   30.20    2.52
 -13   3  -3   28.40    1.33
 -13   3  -3   27.68    1.40
 -13   3  -4   23.56    2.39
  13   3   4   22.50    1.77
 -13   3  -4   24.77    1.32
 -13   3  -4   25.52    1.38
 -13   3  -5   36.19    2.85
 -13   3  -5   38.61    2.88
  13   3   5   46.07    2.22
 -13   3  -5   39.00    1.60
 -13   3  -5   38.44    1.63
 -13   3  -6   31.23    2.81
 -13   3  -6   30.98    2.72
 -13   3  -6   33.01    1.52
 -13   3  -6   33.47    1.55
 -13   3  -7  153.93    2.99
 -13   3  -7  157.97    3.03
  13   3   7  147.56    3.70
 -13   3  -8   55.89    1.92
  13   3   8   57.54    2.45
 -13   3  -9   31.40    1.57
 -13   3  -9   28.66    1.48
  13   3  10   31.95    1.88
 -13   3 -11   52.29    1.83
  13   3  11   52.87    2.17
 -13   3 -12   33.27    1.31
 -13   3 -12   31.38    1.39
  13   3  13    3.36    1.03
  13   3  14   24.29    1.23
  13   5 -12   19.16    2.41
 -13   5  12   22.01    1.50
  13   5 -11   44.49    1.37
  13   5 -11   55.87    3.97
  13   5 -10   34.07    1.32
  13   5 -10   36.41    3.73
 -13   5  10   38.41    2.19
  13   5  -9    7.51    0.89
  13   5  -9    6.68    2.71
 -13   5   9    3.57    1.27
  13   5  -8   40.19    1.54
  13   5  -8   43.15    4.34
 -13   5   8   47.99    2.66
  13   5  -7   21.00    1.23
  13   5  -7   19.00    3.56
 -13   5   7   17.04    1.96
  13   5  -6   27.30    1.35
  13   5  -6   26.17    3.91
 -13   5   6   29.30    2.34
  13   5  -5    1.67    2.78
 -13   5   5    0.77    1.37
 -13   5   4   16.07    2.00
 -13   5   3    5.05    1.53
 -13   5   2    9.84    1.74
 -13   5   1   10.28    1.81
 -13   5   0   40.17    2.82
 -13   5  -1   67.09    3.36
 -13   5  -1   60.34    1.63
 -13   5  -2   26.39    1.20
 -13   5  -2   27.36    2.40
  13   5   2   25.85    1.01
 -13   5  -3   51.31    1.54
 -13   5  -3   52.40    3.03
 -13   5  -4   57.96    3.10
 -13   5  -4   54.94    1.56
 -13   5  -5   11.17    0.91
  13   5   5    6.51    0.65
 -13   5  -6   62.11    1.59
 -13   5  -7   31.60    1.15
 -13   5  -8   40.20    1.14
 -14  -6  -1    7.20    0.45
  14  -4 -15   16.68    0.80
  14  -4 -14   80.96    1.83
  14  -4 -13   42.85    2.55
  14  -4 -13   47.04    2.59
  14  -4 -13   55.98    5.24
  14  -4 -13   51.88    1.66
  14  -4 -12   12.23    1.73
  14  -4 -12   12.69    1.83
  14  -4 -12   14.82    1.11
  14  -4 -11   47.52    3.01
  14  -4 -11   46.18    3.02
  14  -4 -11   53.79    2.70
  14  -4 -10   13.25    2.09
  14  -4 -10   12.05    2.01
  14  -4 -10   15.50    1.94
  14  -4  -9    9.91    2.01
  14  -4  -9    9.37    1.86
  14  -4  -9   12.75    1.92
  14  -4  -9    8.56    1.03
  14  -4  -8    3.23    0.89
  14  -4  -8    2.08    0.82
  14  -4  -8    3.93    1.69
  14  -4  -7   89.96    2.41
  14  -4  -7   91.66    2.24
  14  -4  -7   93.82    4.49
  14  -4  -6   53.49    1.87
  14  -4  -6   52.03    1.70
  14  -4  -5   30.62    1.46
 -14  -4   5   25.53    1.33
  14  -4  -5   31.56    1.37
 -14  -4   5   25.35    1.20
  14  -4  -5   35.84    3.00
 -14  -4   4  103.31    2.47
 -14  -4   4  100.53    2.22
 -14  -4   3   47.37    1.80
 -14  -4   3   46.61    1.60
 -14  -4   2  194.98    3.54
 -14  -4   2  190.92    3.17
 -14  -4   1    7.44    1.07
 -14  -4   1    8.06    0.96
 -14  -4   0   98.96    2.58
 -14  -4   0   98.05    4.60
 -14  -4   0   97.34    2.34
 -14  -4  -1  101.11    2.63
 -14  -4  -1   95.98    4.65
 -14  -4  -1  100.67    2.39
 -14  -4  -2   56.92    2.05
 -14  -4  -2   57.76    3.79
 -14  -4  -2   63.39    1.94
 -14  -4  -3   22.40    1.44
 -14  -4  -3   23.68    1.30
 -14  -4  -4  141.62    2.77
 -14  -4  -5   20.16    2.39
 -14  -4  -5   19.82    2.47
 -14  -4  -5   18.71    2.44
 -14  -4  -6   21.60    2.50
 -14  -4  -6   23.28    2.39
 -14  -4  -6   23.98    1.24
 -14  -4  -6   23.27    2.54
 -14  -4  -7    4.90    1.58
 -14  -4  -7    4.50    0.81
 -14  -4  -7    5.81    1.69
 -14  -4  -8    1.66    1.34
 -14  -4  -8    2.68    1.16
 -14  -4  -8    2.00    0.66
 -14  -4  -9   43.52    1.26
 -14  -4  -9   54.05    2.58
 -14  -4 -10   43.93    2.15
 -14  -4 -11    8.34    0.55
 -14  -4 -12   58.88    1.00
  14  -2 -19   15.64    0.65
  14  -2 -18   19.04    1.80
  14  -2 -18   16.83    2.39
  14  -2 -17   16.78    1.87
  14  -2 -17   14.83    3.09
  14  -2 -16   27.58    2.30
  14  -2 -16   29.85    4.47
  14  -2 -15   58.09    6.35
  14  -2 -15   53.21    3.02
  14  -2 -14   79.97    5.99
  14  -2 -14   70.36    7.46
  14  -2 -14   67.46    2.08
  14  -2 -13  112.40    2.78
  14  -2 -12   62.82    2.15
  14  -2 -12   62.42    3.64
  14  -2 -12   66.91    2.27
  14  -2 -11   51.48    1.97
  14  -2 -11   48.61    3.23
  14  -2 -11   49.39    3.38
  14  -2 -11   58.10    2.11
  14  -2 -10  152.08    3.20
  14  -2 -10  145.66    5.39
  14  -2 -10  147.06    5.36
 -14  -2  10  140.72    3.34
  14  -2  -9   74.20    2.30
  14  -2  -9   78.23    4.02
  14  -2  -9   76.50    3.98
  14  -2  -9   78.26    2.29
  14  -2  -8  368.51    4.86
  14  -2  -8  371.52    8.49
  14  -2  -8  382.10    8.47
 -14  -2   8  379.26    5.46
  14  -2  -8  382.04    4.92
  14  -2  -7   48.38    1.79
  14  -2  -7   52.78    3.38
  14  -2  -7   54.96    3.43
  14  -2  -7   53.50    1.91
  14  -2  -6  118.35    4.71
  14  -2  -6  118.08    4.69
  14  -2  -6  118.28    2.62
  14  -2  -5  357.59    7.91
  14  -2  -5  362.32    7.88
 -14  -2   5  360.80    5.12
  14  -2  -5  351.40    4.45
  14  -2  -4  158.23    5.20
  14  -2  -4  153.32    4.97
  14  -2  -4  148.33    2.81
  14  -2  -3   26.21    1.27
  14  -2  -3   32.93    2.53
  14  -2  -3   33.88    2.52
 -14  -2   3   33.15    1.71
  14  -2  -3   30.32    1.40
  14  -2  -2    5.93    0.78
  14  -2  -2    6.24    0.84
 -14  -2   2    9.33    1.19
  14  -2  -2    8.31    1.61
  14  -2  -2    8.11    1.50
  14  -2  -1   70.50    1.88
 -14  -2   1   76.25    2.29
  14  -2  -1   69.11    1.81
  14  -2  -1   69.54    3.26
  14  -2  -1   72.59    3.30
 -14  -2   0   19.03    1.29
 -14  -2   0   20.71    2.26
  14  -2   0   18.21    1.01
 -14  -2   0   19.14    1.37
  14  -2   0   19.33    1.86
  14  -2   0   18.56    1.80
 -14  -2  -1   12.12    1.14
 -14  -2  -1   15.62    2.14
 -14  -2  -2  154.28    3.05
 -14  -2  -2  148.39    5.30
 -14  -2  -3  125.42    2.72
 -14  -2  -3  128.76    5.07
 -14  -2  -3  127.74    2.38
 -14  -2  -4   80.77    2.27
 -14  -2  -4   79.98    4.13
 -14  -2  -4   82.41    1.95
 -14  -2  -5   12.03    1.19
 -14  -2  -5   12.99    2.13
 -14  -2  -5   11.93    0.98
 -14  -2  -6   70.84    2.15
 -14  -2  -6   70.56    3.85
 -14  -2  -6   71.82    1.89
 -14  -2  -7   19.87    1.31
 -14  -2  -7   17.58    2.22
 -14  -2  -7   19.93    1.12
 -14  -2  -7   21.09    2.09
 -14  -2  -8    0.81    0.63
 -14  -2  -9   47.06    4.19
 -14  -2  -9   48.69    3.00
 -14  -2  -9   50.65    2.91
 -14  -2 -10   18.75    2.98
 -14  -2 -10   16.21    1.93
 -14  -2 -11    7.85    2.24
 -14  -2 -11    7.08    1.49
 -14  -2 -11    7.58    0.76
 -14  -2 -11    7.25    1.59
 -14  -2 -12   62.60    1.53
 -14  -2 -12   66.68    3.11
 -14  -2 -13   25.68    1.96
 -14  -2 -13   24.20    2.01
 -14  -2 -13   20.40    1.86
 -14  -2 -13   24.59    1.00
 -14  -2 -14    1.26    0.51
 -14  -2 -14    1.24    0.97
 -14  -2 -15    1.77    0.45
  14   0 -20   30.00    0.89
  14   0 -19    5.05    0.59
  14   0 -18   25.06    2.98
  14   0 -18   22.71    1.01
  14   0 -17   11.66    2.78
  14   0 -17   11.13    0.84
 -14   0  16    9.49    1.04
  14   0 -16    8.70    1.71
  14   0 -16    6.65    2.78
 -14   0  15    9.61    1.14
  14   0 -15   10.20    1.87
  14   0 -15    8.00    3.27
 -14   0  14   20.42    1.48
  14   0 -14   24.29    4.73
 -14   0  13  491.28    6.28
  14   0 -13  481.98   15.53
  14   0 -12  118.82    2.51
  14   0 -12  114.23    2.51
 -14   0  12  122.62    3.16
  14   0 -12  122.14    4.52
  14   0 -12  120.18    8.51
  14   0 -11   52.30    1.74
  14   0 -11   56.22    1.76
 -14   0  11   54.99    2.20
  14   0 -11   58.03    3.30
  14   0 -11   55.04    2.93
  14   0 -10   21.82    1.21
  14   0 -10   21.01    1.18
 -14   0  10   24.74    1.60
  14   0 -10   22.27    1.85
  14   0  -9    0.53    0.65
  14   0  -9    0.45    0.72
 -14   0   9    0.19    0.84
  14   0  -8    8.79    0.95
  14   0  -8    8.34    0.91
 -14   0   8    9.34    1.14
  14   0  -7    6.08    0.84
 -14   0   7    5.98    1.02
  14   0  -6  810.24    6.78
 -14   0   6  830.93    7.41
 -14   0   5   14.44    1.12
  14   0  -4   29.82    1.67
 -14   0   4   34.68    1.44
  14   0  -3   76.50    2.25
 -14   0   3   83.97    2.00
  14   0  -2  805.34    7.33
 -14   0   2  847.39    6.54
  14   0  -1  633.79    6.29
  14   0   0   70.08    2.02
  14   0   1    7.35    0.97
  14   0   2   80.86    2.16
  14   0   3   18.50    1.21
  14   0   4   32.35    1.47
 -14   0  -4   29.14    1.77
  14   0   4   31.42    2.99
 -14   0  -4   35.79    3.19
 -14   0  -5   24.41    1.78
  14   0   5   23.49    2.79
  14   0   5   24.99    1.30
 -14   0  -5   23.57    0.89
 -14   0  -5   25.65    2.86
  14   0   6   33.05    3.35
 -14   0  -6   33.42    2.15
 -14   0  -6   36.97    2.54
  14   0   6   34.43    1.86
 -14   0  -6   32.29    1.32
 -14   0  -6   31.97    1.07
 -14   0  -6   39.24    3.24
 -14   0  -7   33.37    2.28
  14   0   7   26.13    3.16
 -14   0  -7   31.13    2.57
 -14   0  -7   27.91    1.27
 -14   0  -7   30.05    1.12
 -14   0  -7   35.57    3.13
 -14   0  -8   16.61    1.87
 -14   0  -8   15.76    2.16
 -14   0  -8   14.44    2.48
  14   0   8   14.80    1.13
 -14   0  -8   16.92    1.13
 -14   0  -8   15.10    0.94
 -14   0  -8   15.38    1.30
 -14   0  -9    2.65    0.68
 -14   0  -9    2.88    1.49
 -14   0  -9    2.62    0.81
 -14   0  -9    3.05    0.94
 -14   0  -9    2.89    2.00
 -14   0  -9    2.78    1.35
 -14   0 -10   98.59    4.48
 -14   0 -10   93.40    2.25
 -14   0 -10   91.68    2.19
 -14   0 -10   97.25    2.11
 -14   0 -11  180.08    2.86
 -14   0 -11  175.01    2.82
 -14   0 -11  181.05    5.37
 -14   0 -12    5.62    1.79
 -14   0 -12    4.82    1.52
 -14   0 -12    4.21    1.71
 -14   0 -13   37.89    2.56
 -14   0 -13   40.02    2.92
 -14   0 -13   39.68    1.38
 -14   0 -14    1.66    1.37
 -14   0 -14    0.58    0.64
 -14   0 -14    0.73    1.12
 -14   0 -15    1.13    0.58
 -14   0 -15    1.26    1.19
 -14   0 -16    9.66    0.63
 -14   2  19   13.44    0.76
 -14   2  18   21.64    1.14
  14   2 -18   12.64    0.73
 -14   2  17   13.52    1.18
  14   2 -17   10.85    0.77
 -14   2  16   25.86    1.64
  14   2 -16   19.79    1.03
  14   2 -15   25.52    3.75
  14   2 -15   25.38    1.17
  14   2 -14   74.58    5.89
 -14   2  14   83.10    2.93
 -14   2  13  122.41    3.62
  14   2 -12   56.58    5.90
 -14   2  12   70.47    2.84
  14   2 -11   37.71    5.45
  14   2 -11   36.84    3.30
  14   2 -10  141.90    8.81
 -14   2  10  151.99    3.97
  14   2 -10  146.45    6.04
  14   2  -9   94.11    7.85
 -14   2   9   76.29    2.81
  14   2  -9   91.76    4.73
 -14   2   8  364.87    5.72
  14   2  -8  389.36    9.26
 -14   2   7   50.06    2.20
  14   2  -6   86.92    2.58
  14   2  -6   88.51    4.40
  14   2  -5  345.93    4.92
  14   2  -5  335.44    8.54
 -14   2   5  359.60    4.97
  14   2  -4  169.50    3.34
  14   2  -4  181.90    6.47
  14   2  -3   38.06    1.70
  14   2  -3   39.26    3.30
 -14   2   3   34.18    1.44
  14   2  -2   10.29    2.21
 -14   2   2    6.20    1.44
  14   2  -2   10.36    1.14
 -14   2   2    6.81    0.88
 -14   2   2    7.96    0.82
 -14   2   1   64.14    2.90
  14   2  -1   71.20    4.55
 -14   2   1   67.78    1.84
 -14   2   1   68.55    1.67
 -14   2   0   16.94    1.77
  14   2   0   17.32    2.73
 -14   2   0   15.82    1.15
  14   2   0   14.09    1.15
  14   2   0   14.81    1.65
 -14   2  -1    7.69    1.47
 -14   2  -1    7.98    1.01
  14   2   1    7.66    1.46
 -14   2  -2  184.85    4.85
 -14   2  -2  181.55    4.79
  14   2   2  154.55    7.16
 -14   2  -2  192.05    2.88
 -14   2  -2  183.74    3.08
  14   2   2  153.85    3.73
 -14   2  -3  106.78    3.94
 -14   2  -3  117.17    4.04
  14   2   3  119.40    6.53
  14   2   3  125.84    3.38
 -14   2  -3  114.63    2.30
 -14   2  -3  115.86    2.53
 -14   2  -4   77.71    3.58
 -14   2  -4   78.82    3.44
  14   2   4   75.15    5.52
  14   2   4   82.01    2.76
 -14   2  -4   77.54    1.98
 -14   2  -4   85.20    2.21
 -14   2  -4   71.02    1.93
 -14   2  -5   13.71    1.96
 -14   2  -5   11.00    1.80
 -14   2  -5   11.47    1.18
  14   2   5   13.18    1.55
 -14   2  -5   13.21    1.11
 -14   2  -5   14.06    1.11
 -14   2  -6   59.14    3.45
 -14   2  -6   57.96    3.23
 -14   2  -6   67.70    2.08
 -14   2  -6   61.47    1.90
 -14   2  -6   59.45    1.85
 -14   2  -7   35.04    2.90
 -14   2  -7   32.25    1.54
 -14   2  -7   32.37    1.53
 -14   2  -7   30.04    1.44
 -14   2  -8    5.49    1.82
 -14   2  -8    5.26    0.97
 -14   2  -8    6.30    1.04
  14   2   8    2.31    1.23
 -14   2  -8    6.40    1.03
 -14   2  -9   42.32    3.23
 -14   2  -9   38.86    1.61
 -14   2  -9   38.45    1.45
 -14   2  -9   42.77    1.74
 -14   2 -10   10.67    1.08
 -14   2 -10   11.57    1.15
 -14   2 -11   11.11    0.97
  14   2  11   11.35    1.43
 -14   2 -11   10.72    2.10
 -14   2 -12   65.65    3.65
 -14   2 -12   62.32    1.64
 -14   2 -12   60.59    1.64
 -14   2 -12   65.70    1.94
  14   2  12   59.91    2.29
 -14   2 -13   19.42    1.17
  14   2  13   19.05    1.38
  14   2  14    0.73    0.56
 -14   4  15   17.68    0.93
  14   4 -15   13.76    2.24
 -14   4  14   82.72    1.99
  14   4 -14   58.68    4.19
 -14   4  13   61.26    1.90
  14   4 -13   42.25    4.22
 -14   4  12    9.70    1.05
  14   4 -12   11.38    3.33
  14   4 -11   44.38    1.61
 -14   4  11   52.42    1.97
  14   4 -11   48.01    5.19
 -14   4  10   10.33    1.13
  14   4 -10   18.79    4.19
  14   4  -9    4.92    0.85
  14   4  -9    5.46    3.59
  14   4  -8    7.09    0.93
  14   4  -7   86.07    2.30
  14   4  -6   42.16    1.66
  14   4  -6   43.92    5.87
  14   4  -6   43.28    3.51
  14   4  -5   30.48    5.15
  14   4  -5   26.47    2.81
  14   4  -4   97.50    7.78
  14   4  -4   89.24    4.64
 -14   4   3   73.48    1.92
 -14   4   3   75.37    3.80
 -14   4   2  197.21    3.06
 -14   4   2  203.94    5.99
 -14   4   1    3.23    1.61
 -14   4   1    2.33    0.85
  14   4   0   81.29    2.40
 -14   4   0   79.64    3.84
 -14   4   0   82.30    2.09
 -14   4  -1  130.69    4.79
 -14   4  -1  135.07    2.63
  14   4   2   52.16    1.96
 -14   4  -2   48.57    3.20
 -14   4  -2   48.40    1.71
  14   4   3   27.89    2.04
 -14   4  -3   29.78    1.44
 -14   4  -4  128.39    2.63
 -14   4  -5   30.36    2.63
 -14   4  -5   32.87    1.50
  14   4   6   24.00    1.92
 -14   4  -6   27.59    1.38
 -14   4  -6   27.83    1.43
  14   4   7    6.67    1.47
 -14   4  -7    9.62    1.03
  14   4   8    3.17    1.30
 -14   4  -8    2.95    0.83
 -14   4  -8    1.67    0.86
  14   4   9   55.07    2.24
 -14   4  -9   52.37    1.58
 -14   4  -9   53.95    1.63
 -14   4 -10   37.40    1.30
  14   4  10   36.91    1.82
  14   4  11    6.70    1.07
  14   4  11    6.16    0.72
  14   4  12   48.64    1.23
  14   6  -7    2.15    0.43
  14   6  -6   34.64    1.00
  14   6  -5   25.77    0.90
  14   6  -4   19.34    0.84
 -14   6   3    4.41    0.94
  14   6  -3    1.62    0.51
 -14   6   2    7.77    1.07
  14   6  -2    7.93    0.63
 -14   6   1    8.78    1.15
  14   6  -1   15.27    0.70
 -14   6   0   11.38    1.21
  14   6   0   12.05    0.61
  15  -5 -12   15.48    0.69
  15  -5 -11   45.52    1.20
  15  -5 -10   26.17    1.93
  15  -5 -10   24.65    1.83
  15  -5 -10   23.83    0.96
  15  -5  -9    7.66    1.38
  15  -5  -9    9.00    1.43
  15  -5  -9    7.56    0.69
  15  -5  -8   19.48    1.88
  15  -5  -8   18.34    1.87
  15  -5  -8   18.81    0.92
  15  -5  -7   10.56    1.65
  15  -5  -7   10.94    1.67
  15  -5  -7    9.84    0.75
  15  -5  -6    4.89    1.40
  15  -5  -6    5.18    1.41
  15  -5  -5    7.38    1.49
  15  -5  -5    7.37    1.50
  15  -5  -5    8.07    1.59
  15  -5  -4   28.45    2.17
 -15  -5   4   24.77    0.97
  15  -5  -4   22.50    2.09
  15  -5  -4   25.48    2.21
  15  -5  -3   29.46    2.15
 -15  -5   3   29.24    1.09
  15  -5  -3   22.85    2.04
  15  -5  -3   24.00    2.09
  15  -5  -2   11.92    1.59
 -15  -5   2   13.24    0.86
  15  -5  -2   13.32    1.60
 -15  -5   1    8.82    0.80
 -15  -5   0   16.29    0.95
 -15  -5  -1   32.73    1.20
 -15  -5  -2   26.44    1.11
 -15  -5  -2   27.58    2.47
 -15  -5  -3   33.15    2.52
 -15  -5  -3   35.70    1.24
 -15  -5  -3   35.78    2.49
 -15  -5  -4   44.12    2.67
 -15  -5  -4   42.83    2.57
 -15  -5  -4   44.41    1.29
 -15  -5  -5   18.84    1.81
 -15  -5  -5   22.23    0.94
 -15  -5  -6   80.77    1.53
 -15  -5  -7   12.42    0.66
 -15  -5  -8    0.75    0.32
  15  -3 -16   44.11    2.34
  15  -3 -16   40.41    3.74
  15  -3 -15   34.50    1.28
  15  -3 -15   41.35    4.77
  15  -3 -15   39.30    2.32
  15  -3 -14    4.34    3.81
  15  -3 -14    2.76    1.19
  15  -3 -14    3.64    0.82
  15  -3 -13   48.75    3.04
  15  -3 -13   52.64    3.13
  15  -3 -12   69.91    3.71
  15  -3 -12   74.06    2.26
  15  -3 -11   79.02    4.13
  15  -3 -11   80.14    4.06
  15  -3 -11   80.67    2.40
  15  -3 -10  181.64    3.52
  15  -3 -10  174.59    6.07
  15  -3  -9   57.06    2.11
  15  -3  -9   66.28    3.87
  15  -3  -9   64.54    2.23
  15  -3  -8   86.59    2.47
  15  -3  -8   91.60    4.61
  15  -3  -8   90.60    4.63
  15  -3  -8   94.42    2.65
  15  -3  -7   39.25    1.75
  15  -3  -7   45.00    3.36
  15  -3  -7   46.26    3.35
  15  -3  -7   43.19    1.85
  15  -3  -6  187.37    3.47
  15  -3  -6  214.97    6.67
  15  -3  -6  217.14    6.63
 -15  -3   6  195.57    3.66
  15  -3  -6  205.08    3.64
  15  -3  -5  243.16    3.86
 -15  -3   5  212.94    3.76
  15  -3  -5  260.09    7.23
  15  -3  -5  267.88    7.27
 -15  -3   5  210.76    3.82
  15  -3  -5  252.22    3.92
  15  -3  -4  330.61    8.04
  15  -3  -4  349.18    8.18
  15  -3  -4  336.71    4.46
  15  -3  -3  102.64    2.39
 -15  -3   3  111.93    2.76
  15  -3  -3  119.14    4.77
  15  -3  -3  124.45    4.86
  15  -3  -3  108.92    2.51
  15  -3  -2  364.26    8.26
  15  -3  -2  362.51    8.22
  15  -3  -2  352.38    4.46
 -15  -3   1  289.53    4.47
  15  -3  -1  269.38    3.76
  15  -3  -1  281.53    3.79
  15  -3  -1  306.32    7.31
  15  -3  -1  309.25    7.33
 -15  -3   0   48.08    1.93
 -15  -3   0   48.83    3.45
 -15  -3   0   47.39    1.68
 -15  -3  -1  209.64    3.78
 -15  -3  -1  212.43    6.74
 -15  -3  -1  216.95    3.39
 -15  -3  -2   89.46    2.59
 -15  -3  -2   89.67    4.55
 -15  -3  -2   92.01    2.29
 -15  -3  -3   98.39    2.72
 -15  -3  -3   99.97    4.81
 -15  -3  -3   96.12    2.33
 -15  -3  -4   52.64    2.06
 -15  -3  -4   51.18    3.55
 -15  -3  -4   54.81    1.82
 -15  -3  -5   25.31    1.54
 -15  -3  -5   24.95    2.70
 -15  -3  -5   29.49    1.42
 -15  -3  -6   11.35    1.01
 -15  -3  -6   11.82    1.21
 -15  -3  -7   23.78    1.22
 -15  -3  -8   27.74    2.21
 -15  -3  -8   25.56    1.21
 -15  -3  -9   28.27    2.21
 -15  -3  -9   24.57    1.09
 -15  -3 -10    9.18    1.43
 -15  -3 -10    8.63    1.42
 -15  -3 -10   10.16    2.31
 -15  -3 -11    4.03    1.10
 -15  -3 -11    4.92    0.59
 -15  -3 -11    5.45    1.66
 -15  -3 -11    4.33    1.15
 -15  -3 -12   51.12    2.24
 -15  -3 -12   51.46    1.16
 -15  -3 -13   11.29    0.59
  15  -1 -19   67.37    1.32
  15  -1 -18   18.34    0.86
  15  -1 -18   18.22    2.66
  15  -1 -17    0.55    1.12
  15  -1 -17    0.15    2.36
  15  -1 -16    6.80    1.62
  15  -1 -16    9.10    3.41
  15  -1 -15   16.53    2.04
  15  -1 -15   23.29    4.69
  15  -1 -14   35.11    1.49
  15  -1 -14   39.09    6.18
  15  -1 -14   37.92    2.75
  15  -1 -13  144.24    3.05
  15  -1 -13  131.99    2.75
  15  -1 -13  132.18    9.44
 -15  -1  13  123.74    2.70
 -15  -1  12  120.34    2.70
  15  -1 -12  114.18    2.63
  15  -1 -11  172.21    3.26
  15  -1 -11  163.12    3.16
  15  -1 -11  170.24    5.69
  15  -1 -10   77.75    2.32
  15  -1 -10   82.87    2.31
  15  -1 -10   79.05    2.19
  15  -1 -10   81.45    4.02
  15  -1  -9   17.83    1.28
  15  -1  -9   19.03    1.31
  15  -1  -9   19.57    2.24
  15  -1  -8  100.92    2.48
  15  -1  -8  113.84    2.62
  15  -1  -8  103.73    4.36
  15  -1  -8  107.81    4.50
  15  -1  -7  239.00    3.69
 -15  -1   7  234.58    3.60
  15  -1  -7  246.67    3.79
  15  -1  -7  240.45    6.51
  15  -1  -6   32.34    1.47
  15  -1  -6   32.34    2.58
  15  -1  -6   30.63    2.52
  15  -1  -6   31.40    1.47
  15  -1  -6   31.80    1.44
 -15  -1   5  150.13    2.80
 -15  -1   5  144.44    3.43
  15  -1  -5  152.47    2.80
  15  -1  -5  141.30    4.84
  15  -1  -5  151.75    4.97
 -15  -1   4   24.04    1.65
  15  -1  -4   25.42    1.27
  15  -1  -4   23.67    2.15
  15  -1  -4   23.38    2.17
  15  -1  -3  183.27    3.00
  15  -1  -3  191.26    5.27
  15  -1  -3  189.28    5.34
  15  -1  -2   24.88    1.24
  15  -1  -2   26.41    2.16
 -15  -1   1   15.52    1.35
  15  -1  -1   14.70    1.02
  15  -1  -1   13.65    1.70
  15  -1   0    2.33    0.95
  15  -1   0    2.58    0.70
 -15  -1   0    1.28    0.94
  15  -1   0    2.47    1.05
  15  -1   1   44.30    1.47
 -15  -1  -1   49.50    1.92
  15  -1   1   47.70    1.85
 -15  -1  -2  141.07    2.99
  15  -1   2  141.51    2.95
 -15  -1  -2  143.13    2.77
 -15  -1  -3   42.89    2.16
 -15  -1  -3   42.90    1.63
 -15  -1  -4  196.24    2.74
 -15  -1  -4  188.94    3.12
 -15  -1  -5  179.18    2.66
 -15  -1  -5  182.20    3.14
 -15  -1  -6  115.28    3.83
 -15  -1  -6  107.75    2.39
 -15  -1  -7   24.81    3.51
 -15  -1  -7   19.74    1.16
 -15  -1  -7   21.07    1.95
 -15  -1  -7   19.97    1.11
 -15  -1  -8    2.14    1.37
 -15  -1  -8    1.46    0.57
 -15  -1  -8    0.90    1.14
 -15  -1  -9   48.70    3.71
 -15  -1  -9   42.43    1.38
 -15  -1  -9   43.09    1.64
 -15  -1  -9   41.96    3.05
 -15  -1 -10   46.44    1.44
 -15  -1 -10   47.10    2.82
 -15  -1 -11  160.27    4.86
 -15  -1 -11  151.30    5.13
 -15  -1 -12   74.84    3.35
 -15  -1 -12   73.71    1.73
 -15  -1 -12   69.50    3.50
 -15  -1 -13   82.37    3.25
 -15  -1 -13   90.23    3.37
 -15  -1 -13   79.34    1.69
 -15  -1 -13   80.98    3.48
 -15  -1 -14   23.10    1.77
 -15  -1 -14   23.06    0.93
 -15  -1 -14   21.01    1.89
 -15  -1 -15    6.13    0.57
 -15   1  19   68.97    1.36
  15   1 -19   59.73    1.25
 -15   1  18   15.10    0.97
  15   1 -18   15.24    0.81
 -15   1  17    1.52    0.80
  15   1 -17    0.72    0.54
 -15   1  16    4.89    0.99
  15   1 -16    6.72    0.74
  15   1 -15   29.70    3.52
 -15   1  14   39.25    1.99
  15   1 -14   39.28    3.97
  15   1 -14   44.26    1.44
  15   1 -13  109.06    6.32
  15   1 -13  106.05    2.12
 -15   1  12  140.80    3.67
  15   1 -12  149.00    5.84
  15   1 -12  136.76    7.26
  15   1 -12  136.09    2.34
  15   1 -11  184.67    6.31
  15   1 -11  188.89    8.48
 -15   1  11  180.10    4.10
  15   1 -11  186.65    9.28
  15   1 -10   54.00    3.53
  15   1 -10   48.22    5.13
 -15   1  10   66.06    2.57
  15   1 -10   51.06    5.88
  15   1  -9   24.30    1.22
  15   1  -9   25.34    4.19
 -15   1   9   19.64    1.61
  15   1  -8  117.63    2.41
  15   1  -8  113.19    6.66
 -15   1   8  105.21    2.96
 -15   1   7  246.56    4.24
 -15   1   6   29.00    1.59
  15   1  -5  155.16    3.46
 -15   1   5  162.64    3.22
  15   1  -4   15.03    1.35
 -15   1   4   13.60    1.15
  15   1  -3  150.26    3.22
 -15   1   3  176.66    3.05
 -15   1   2   28.40    1.84
 -15   1   2   31.45    1.36
  15   1  -1   18.16    1.34
 -15   1   1   18.70    1.04
 -15   1   0    3.02    1.00
  15   1   0    1.59    0.89
 -15   1  -1   47.98    2.41
  15   1   1   52.44    3.87
 -15   1  -1   54.00    2.55
  15   1   1   54.25    1.95
 -15   1  -2  125.35    3.89
  15   1   2  130.42    5.96
 -15   1  -2  131.92    4.02
  15   1   2  122.98    2.75
  15   1   2  128.09    3.45
 -15   1  -3   50.64    2.74
  15   1   3   47.26    2.31
  15   1   3   46.35    3.98
 -15   1  -4  191.92    5.07
  15   1   4  188.12    4.12
  15   1   4  194.16    7.77
 -15   1  -4  186.01    5.17
  15   1   5  190.85    8.01
 -15   1  -5  206.12    5.68
 -15   1  -5  200.01    2.96
 -15   1  -5  219.22    5.57
  15   1   5  193.64    4.24
 -15   1  -5  209.65    3.21
 -15   1  -5  225.31    3.79
 -15   1  -6  112.85    4.40
  15   1   6  107.84    6.25
 -15   1  -6  104.24    2.22
 -15   1  -6  135.21    4.59
  15   1   6  129.37    3.55
 -15   1  -6  114.15    2.43
 -15   1  -6  128.33    2.86
 -15   1  -7   40.06    2.90
 -15   1  -7   34.01    2.70
 -15   1  -7   31.96    1.35
 -15   1  -7   37.08    1.56
 -15   1  -7   35.66    1.70
 -15   1  -8    2.13    1.54
 -15   1  -8    0.85    0.76
 -15   1  -8    0.64    0.62
  15   1   8    0.95    1.23
 -15   1  -8    1.24    0.81
 -15   1  -8    0.85    0.91
 -15   1  -9   53.20    3.48
  15   1   9   44.31    2.23
 -15   1  -9   52.48    1.81
 -15   1  -9   46.68    1.51
 -15   1  -9   46.09    1.72
 -15   1  -9   56.47    3.24
 -15   1 -10   50.36    1.58
 -15   1 -10   52.43    1.82
 -15   1 -10   49.01    2.84
 -15   1 -11  140.46    5.31
  15   1  11  133.11    2.73
 -15   1 -12   88.38    1.93
 -15   1 -12   86.31    2.08
 -15   1 -13   62.42    1.68
 -15   1 -13   65.48    1.60
 -15   1 -14   17.36    1.90
 -15   3  17    1.01    0.62
 -15   3  16   33.77    1.42
  15   3 -16   22.05    2.49
 -15   3  15   35.67    1.65
  15   3 -15   22.77    3.23
 -15   3  14    3.55    1.03
  15   3 -14    5.87    2.88
 -15   3  13   54.28    2.22
  15   3 -13   49.89    5.18
  15   3 -12   66.24    6.10
 -15   3  11   97.49    2.99
  15   3 -10  159.44    2.90
 -15   3  10  168.43    3.87
  15   3 -10  169.47    9.56
  15   3 -10  173.61    6.82
  15   3  -9   64.50    1.91
  15   3  -9   69.18    6.93
  15   3  -8  127.58    2.62
  15   3  -8  122.14    8.73
 -15   3   7   40.31    1.89
  15   3  -7   58.59    6.79
  15   3  -7   55.15    3.89
 -15   3   6  184.00    3.55
  15   3  -6  190.89    6.76
  15   3  -5  171.62    3.59
  15   3  -5  184.68    6.58
  15   3  -4  265.76    4.42
  15   3  -4  287.86    7.99
  15   3  -3  118.48    2.95
 -15   3   3  131.76    4.69
  15   3  -3  122.67    5.15
  15   3  -2  373.49    5.19
  15   3  -2  407.91    9.10
 -15   3   1  315.38    7.13
  15   3  -1  285.72    4.57
 -15   3   0   50.53    3.06
  15   3   0   50.11    2.05
 -15   3   0   55.25    1.64
 -15   3  -1  276.22    6.59
  15   3   1  213.44    4.88
 -15   3  -1  227.29    3.34
  15   3   1  220.90    4.03
 -15   3  -1  287.70    3.66
 -15   3  -1  277.50    3.80
 -15   3  -2  110.42    4.34
 -15   3  -2  104.10    2.33
 -15   3  -2  109.11    2.34
 -15   3  -2  102.22    2.39
 -15   3  -3   71.92    3.63
 -15   3  -3   74.40    2.02
 -15   3  -3   74.63    2.10
 -15   3  -4   44.89    2.98
 -15   3  -4   42.99    1.66
 -15   3  -4   41.10    1.66
 -15   3  -5   22.92    2.40
  15   3   5   22.25    1.96
 -15   3  -5   22.66    1.35
 -15   3  -5   20.97    1.35
 -15   3  -6    3.58    1.64
 -15   3  -6    6.51    1.04
 -15   3  -6    6.48    1.02
 -15   3  -7   27.93    1.42
 -15   3  -7   27.83    1.45
 -15   3  -8   29.39    1.46
  15   3   8   26.88    2.01
 -15   3  -9   20.35    1.30
  15   3   9   23.80    1.82
 -15   3 -10    5.64    0.91
 -15   3 -10    7.28    1.01
  15   3  10    6.13    1.34
 -15   3 -11    8.54    0.88
  15   3  11    6.62    1.24
 -15   3 -11    8.64    0.97
  15   3  12   42.28    1.38
  15   3  13   12.80    0.79
  15   5 -11   41.31    3.07
 -15   5  11   59.99    2.21
  15   5 -10   26.07    3.05
 -15   5  10   30.59    1.86
  15   5  -9   10.49    0.85
  15   5  -9   10.78    2.67
 -15   5   9    7.71    1.33
  15   5  -8   21.26    1.10
  15   5  -8   20.36    3.16
 -15   5   8   20.51    1.86
  15   5  -7    6.70    0.82
  15   5  -7    4.34    2.60
  15   5  -6   12.19    0.96
  15   5  -6   10.39    2.96
 -15   5   6    7.58    1.51
 -15   5   5    7.00    1.50
  15   5  -5    8.21    0.87
 -15   5   4   34.57    2.38
  15   5  -4   37.07    1.44
 -15   5   3   23.98    2.13
  15   5  -3   33.27    1.37
 -15   5   2   10.84    1.72
  15   5  -2   10.14    0.92
 -15   5   1    9.33    1.66
  15   5  -1    9.06    0.88
 -15   5   0   20.65    2.04
  15   5   0   17.31    1.03
 -15   5  -1   35.14    2.45
 -15   5  -1   37.72    1.26
 -15   5  -2   33.60    2.39
 -15   5  -2   33.05    1.21
 -15   5  -3   38.25    2.47
 -15   5  -3   37.31    1.25
 -15   5  -4   52.39    1.40
  15   5   4   38.54    1.15
 -15   5  -5   16.67    0.91
  15   5   5   17.19    0.76
 -15   5  -6   78.51    1.53
 -15   5  -7   10.41    0.67
  16  -4 -15   36.60    0.95
  16  -4 -14    3.86    0.59
  16  -4 -13    9.13    3.13
  16  -4 -13    5.65    1.17
  16  -4 -13    7.88    0.77
  16  -4 -12   37.28    2.37
  16  -4 -12   38.91    2.45
  16  -4 -12   41.23    1.46
  16  -4 -11   19.11    2.11
  16  -4 -11   16.25    1.92
  16  -4 -11   20.97    1.19
  16  -4 -10   55.10    3.17
  16  -4 -10   54.87    3.24
  16  -4 -10   59.59    1.87
  16  -4  -9   23.56    2.34
  16  -4  -9   25.91    2.47
  16  -4  -9   21.75    1.28
  16  -4  -9   28.81    2.32
  16  -4  -8  142.37    5.20
  16  -4  -8  140.95    5.17
 -16  -4   7    1.41    0.60
  16  -4  -7    0.76    1.41
  16  -4  -7    0.52    1.44
  16  -4  -6   23.19    1.25
  16  -4  -6   25.14    2.59
  16  -4  -6   27.15    2.66
 -16  -4   5    2.12    0.78
  16  -4  -5    4.25    1.57
  16  -4  -5    5.87    1.71
 -16  -4   4   49.09    1.76
 -16  -4   4   49.39    1.60
  16  -4  -4   65.02    3.68
  16  -4  -4   68.68    3.76
 -16  -4   3   10.55    1.10
 -16  -4   3    9.98    0.94
  16  -4  -3    6.34    1.65
  16  -4  -3    4.37    1.54
 -16  -4   2   80.32    2.30
 -16  -4   2   76.32    2.03
  16  -4  -2   81.00    3.79
  16  -4  -2   77.82    3.67
 -16  -4   1   92.07    2.46
 -16  -4   1   98.67    2.31
 -16  -4   0   27.19    1.51
 -16  -4   0   27.73    1.36
 -16  -4  -1   58.90    2.02
 -16  -4  -2   13.94    1.21
 -16  -4  -3   70.19    2.13
 -16  -4  -4   65.28    3.45
 -16  -4  -4   68.97    1.88
 -16  -4  -4   68.55    3.47
 -16  -4  -5   22.26    2.17
 -16  -4  -5   21.72    1.14
 -16  -4  -6   33.86    1.30
 -16  -4  -7    1.41    1.00
 -16  -4  -7    1.51    0.61
 -16  -4  -7    2.01    1.01
 -16  -4  -8   41.24    2.06
 -16  -4  -8   35.02    1.90
 -16  -4  -9    5.69    0.50
 -16  -4 -10   15.57    0.57
  16  -2 -17   56.39    2.78
  16  -2 -17   44.96    3.73
  16  -2 -16   15.84    1.80
  16  -2 -16   10.74    3.25
  16  -2 -15    7.59    0.83
  16  -2 -15    8.87    4.00
  16  -2 -15    7.99    1.47
  16  -2 -14   51.06    6.39
  16  -2 -14   59.95    3.07
  16  -2 -13   63.41    2.01
  16  -2 -12   31.85    1.69
  16  -2 -12   31.27    1.58
 -16  -2  11   33.13    1.82
  16  -2 -11   40.06    1.87
  16  -2 -11   35.63    2.91
  16  -2 -11   37.49    1.70
 -16  -2  10  167.50    3.68
  16  -2 -10  174.34    3.46
  16  -2 -10  149.98    5.70
  16  -2 -10  154.21    5.72
  16  -2 -10  153.40    3.30
 -16  -2   9  604.24    7.19
  16  -2  -9  633.94    6.63
  16  -2  -9  603.59   11.46
  16  -2  -9  559.30   10.77
  16  -2  -9  572.31    6.46
  16  -2  -8  110.87    2.77
  16  -2  -8  105.34    4.68
  16  -2  -8  103.14    4.74
  16  -2  -8  102.34    2.66
  16  -2  -7   47.29    1.89
  16  -2  -7   47.68    3.26
  16  -2  -7   41.08    3.10
  16  -2  -7   42.69    1.80
 -16  -2   6   90.53    2.83
  16  -2  -6   92.25    2.48
  16  -2  -6   90.04    4.24
  16  -2  -6   88.85    4.27
  16  -2  -6   88.16    2.37
 -16  -2   5  438.66    5.90
  16  -2  -5  425.71    5.18
  16  -2  -5  404.81    8.60
  16  -2  -5  395.76    8.66
  16  -2  -5  388.76    4.90
 -16  -2   4   97.15    2.84
  16  -2  -4   87.59    2.35
  16  -2  -4   87.37    4.04
  16  -2  -4   87.15    4.07
  16  -2  -3  247.79    3.72
  16  -2  -3  249.57    3.85
  16  -2  -3  234.25    6.34
  16  -2  -3  226.99    6.31
  16  -2  -2  766.34    6.97
 -16  -2   2  751.01    7.74
  16  -2  -2  721.51    6.62
  16  -2  -2  735.18   11.11
  16  -2  -2  713.83   11.12
  16  -2  -1  397.48    4.74
  16  -2  -1  394.87    4.61
  16  -2  -1  376.58    7.75
  16  -2  -1  374.69    7.76
  16  -2   0  161.48    2.93
  16  -2   0  167.35    2.92
  16  -2   0  168.83    5.06
 -16  -2  -1  275.82    4.26
 -16  -2  -2   26.10    1.55
 -16  -2  -3  166.70    2.83
 -16  -2  -3  164.37    3.25
 -16  -2  -4    3.39    0.80
 -16  -2  -4    3.42    0.98
 -16  -2  -5    4.40    1.29
 -16  -2  -5    3.93    0.79
 -16  -2  -5    3.92    0.97
 -16  -2  -6    7.81    0.90
 -16  -2  -6    7.00    1.03
 -16  -2  -7    4.95    0.76
 -16  -2  -7    5.79    1.44
 -16  -2  -8   92.03    5.29
 -16  -2  -8   94.56    3.65
 -16  -2  -9   59.25    4.07
 -16  -2  -9   52.70    2.77
 -16  -2  -9   55.27    3.15
 -16  -2 -10   20.82    2.68
 -16  -2 -10   18.04    0.92
 -16  -2 -10   15.98    1.80
 -16  -2 -10   15.34    1.91
 -16  -2 -11    6.18    1.85
 -16  -2 -11    5.73    1.30
 -16  -2 -11    6.88    0.68
 -16  -2 -11    5.22    1.42
 -16  -2 -12  129.14    3.71
 -16  -2 -12  128.55    1.96
 -16  -2 -12  124.76    3.82
 -16  -2 -13   27.67    1.75
 -16  -2 -13   23.04    0.84
 -16  -2 -14    1.92    0.39
  16   0 -19    1.84    0.44
  16   0 -18   16.92    0.82
  16   0 -17  141.66    6.02
  16   0 -17  135.11    2.18
 -16   0  17  135.89    2.37
  16   0 -16   40.76    4.09
  16   0 -16   38.78    1.27
 -16   0  16   42.12    1.58
  16   0 -15   84.99    3.93
  16   0 -15   93.38    6.31
  16   0 -14   16.72    2.09
  16   0 -14   15.16    3.95
 -16   0  14   19.96    1.38
 -16   0  13    2.36    0.96
  16   0 -13    2.19    3.68
  16   0 -13    1.86    0.72
 -16   0  12  121.23    3.08
  16   0 -12  123.39    4.58
  16   0 -12  113.98    2.57
  16   0 -12  121.16    2.60
 -16   0  11   26.28    1.65
  16   0 -11   27.31    2.22
  16   0 -11   25.03    2.39
  16   0 -11   22.81    4.86
  16   0 -11   24.79    1.36
  16   0 -11   23.89    1.32
 -16   0  10    2.47    1.00
  16   0 -10    2.71    1.08
  16   0 -10    2.23    0.85
  16   0 -10    3.74    0.88
 -16   0   9  393.22    5.42
  16   0  -9  379.49    4.84
 -16   0   8    2.30    0.95
  16   0  -8    1.32    0.83
  16   0  -8    1.80    0.79
 -16   0   7  165.77    3.28
  16   0  -7  151.07    2.97
 -16   0   6    9.53    1.08
  16   0  -6   10.35    1.07
 -16   0   5  107.00    2.52
  16   0  -5  108.53    2.46
 -16   0   4   78.73    2.11
  16   0  -4   69.57    2.01
 -16   0   3    1.89    0.71
  16   0  -3    3.64    0.80
  16   0  -3    2.47    1.08
 -16   0   3    1.82    1.09
  16   0  -2    7.49    0.92
 -16   0   2    7.49    1.25
  16   0  -2    7.93    1.17
 -16   0   1  579.83    6.43
  16   0  -1  555.83    6.37
 -16   0   0   49.89    1.93
  16   0   0   48.15    1.94
 -16   0  -1  464.05    5.40
  16   0   1  456.42    5.60
  16   0   2    6.99    1.06
 -16   0  -2    5.98    1.00
 -16   0  -2    6.63    2.21
 -16   0  -3   35.09    1.35
  16   0   3   38.45    1.75
  16   0   3   35.40    3.30
 -16   0  -3   34.23    3.11
  16   0   4  179.46    3.50
  16   0   4  166.77    6.81
 -16   0  -4  178.33    5.77
  16   0   5  265.98    4.24
 -16   0  -5  265.06    6.44
 -16   0  -5  258.50    6.93
  16   0   6  310.55    9.63
 -16   0  -6  327.59    7.41
  16   0   6  328.47    4.77
 -16   0  -6  304.44    3.91
 -16   0  -7   92.18    4.24
  16   0   7   93.32    2.55
 -16   0  -7   90.13    2.18
 -16   0  -7   98.45    2.64
 -16   0  -8   97.32    2.26
 -16   0  -8  101.20    2.55
 -16   0  -8  101.71    2.01
 -16   0  -8  101.46    4.34
 -16   0  -9   16.93    1.92
 -16   0  -9   22.79    2.58
 -16   0  -9   18.49    1.03
 -16   0  -9   18.03    1.16
 -16   0  -9   21.05    1.33
 -16   0  -9   17.78    2.26
 -16   0 -10   61.23    3.08
 -16   0 -10   71.53    3.64
 -16   0 -11   13.89    1.78
 -16   0 -11   17.65    2.19
 -16   0 -11   14.92    2.16
 -16   0 -11   12.89    0.90
 -16   0 -12    1.27    1.41
 -16   0 -12    0.27    0.61
 -16   0 -12    0.30    1.10
 -16   0 -13   16.50    0.89
 -16   0 -13   16.86    1.98
 -16   0 -14   27.85    2.11
 -16   2  18   28.53    1.06
 -16   2  17   54.90    1.70
 -16   2  16    8.95    1.06
 -16   2  15    6.73    1.08
 -16   2  14   55.05    2.22
  16   2 -14   55.44    4.96
  16   2 -13   44.01    5.08
 -16   2  13   63.61    2.47
 -16   2  12   36.96    2.05
  16   2 -12   42.10    3.43
 -16   2  11   35.93    2.07
  16   2 -11   31.85    5.08
 -16   2  10  174.77    4.01
  16   2 -10  175.08    9.86
 -16   2   9  639.74    7.61
  16   2  -9  599.91   17.83
  16   2  -9  600.84   12.13
 -16   2   8   88.61    2.80
  16   2  -8  115.44    5.32
 -16   2   7   42.54    1.98
  16   2  -6   70.91    4.36
 -16   2   6   93.95    2.67
  16   2  -5  399.55    5.75
  16   2  -5  405.15   10.18
 -16   2   5  418.63    5.34
  16   2  -4   81.67    2.57
  16   2  -4   90.68    5.09
 -16   2   4   88.39    2.32
  16   2  -3  245.33    4.28
 -16   2   3  222.07    5.56
  16   2  -3  261.00    8.56
 -16   2   3  220.18    3.47
 -16   2   2  722.57    9.86
  16   2  -2  722.94   14.56
  16   2  -2  736.15    7.59
 -16   2   2  741.33    6.24
 -16   2   1  443.37    7.66
  16   2  -1  332.31   10.16
 -16   2   1  416.67    4.76
  16   2  -1  354.95    5.24
 -16   2   0  184.26    4.92
 -16   2   0  189.84    3.21
 -16   2  -1  264.95    5.90
  16   2   1  285.11    9.88
 -16   2  -1  274.29    3.61
 -16   2  -1  277.81    3.95
 -16   2  -2   55.00    2.91
  16   2   2   24.42    3.64
  16   2   2   26.55    2.15
  16   2   2   24.73    1.56
 -16   2  -2   53.62    1.67
 -16   2  -2   45.08    1.79
 -16   2  -3  188.29    5.35
 -16   2  -3  201.56    5.32
  16   2   3  177.93    8.32
  16   2   3  173.56    4.37
 -16   2  -3  207.31    3.26
 -16   2  -3  201.00    3.43
 -16   2  -3  194.31    3.16
 -16   2  -4    5.93    1.63
 -16   2  -4    5.19    1.50
  16   2   4    2.30    1.47
 -16   2  -4    6.21    0.95
 -16   2  -4    4.75    1.06
 -16   2  -4    6.10    0.97
 -16   2  -5    4.83    1.53
 -16   2  -5    6.28    1.07
  16   2   5    5.13    1.55
 -16   2  -5    4.63    0.97
 -16   2  -5    5.40    0.95
 -16   2  -6    9.83    1.92
 -16   2  -6    9.06    1.12
 -16   2  -6    9.10    1.03
 -16   2  -6    8.72    1.03
 -16   2  -7    9.67    1.96
 -16   2  -7    9.33    1.11
  16   2   7    5.29    1.47
 -16   2  -7    9.34    1.10
 -16   2  -7    7.53    0.99
 -16   2  -8   95.74    2.31
  16   2   8   88.60    3.11
 -16   2  -8   89.53    2.33
  16   2   9   53.32    2.46
 -16   2  -9   54.92    1.73
 -16   2 -10   19.58    2.40
  16   2  10   16.35    1.60
 -16   2 -10   21.43    1.28
 -16   2 -10   19.77    1.16
 -16   2 -11    3.49    1.55
 -16   2 -11    5.04    0.78
  16   2  11    4.56    0.86
 -16   2 -11    3.91    0.89
  16   2  12  108.27    2.26
 -16   2 -12  129.43    2.35
  16   2  13   22.31    0.99
 -16   2 -13   29.24    1.10
  16   4 -14    1.05    1.84
 -16   4  14    3.72    1.04
  16   4 -13    7.42    2.50
 -16   4  13   10.65    1.44
  16   4 -12   27.73    3.77
 -16   4  12   44.71    2.49
  16   4 -11   21.04    3.80
 -16   4  11   28.95    2.23
  16   4 -10   51.71    1.60
  16   4 -10   56.00    5.30
  16   4  -9   13.24    0.99
  16   4  -9   15.35    3.95
 -16   4   9   20.99    2.18
  16   4  -8  153.81    8.48
 -16   4   8  174.27    5.24
  16   4  -7    2.00    0.75
  16   4  -7    3.42    3.71
 -16   4   7    2.28    1.50
  16   4  -6   20.26    1.20
  16   4  -6   18.82    4.52
  16   4  -6   19.18    2.51
 -16   4   6   28.21    2.43
  16   4  -5    1.40    1.46
  16   4  -5    2.14    0.75
  16   4  -5    5.67    3.85
 -16   4   4   70.90    1.85
  16   4  -4   62.71    6.48
 -16   4   3    5.37    0.86
  16   4  -3   11.62    1.98
 -16   4   2   81.31    2.03
 -16   4   1   83.97    2.07
 -16   4   0   36.62    1.48
 -16   4  -1   41.76    2.92
 -16   4  -1   42.31    1.59
 -16   4  -2    6.57    1.73
 -16   4  -2    7.32    0.99
  16   4   3   69.30    2.24
 -16   4  -3   64.21    3.40
 -16   4  -3   62.60    1.85
 -16   4  -4   62.91    3.33
  16   4   4   64.36    2.12
 -16   4  -4   62.77    1.75
 -16   4  -5   12.87    1.02
 -16   4  -5   12.20    1.08
 -16   4  -6   47.05    1.53
 -16   4  -6   45.85    1.57
  16   4   7    2.77    0.84
 -16   4  -7    2.93    0.77
 -16   4  -7    2.85    0.81
 -16   4  -8   44.80    1.37
 -16   4  -8   46.04    1.42
  16   4   9    5.39    0.79
 -16   4  -9    3.88    0.71
  16   4  10   15.04    0.88
 -16   4 -10   18.45    0.82
  17  -5 -10   18.54    0.73
  17  -5  -9    2.96    0.94
  17  -5  -9    3.98    0.52
  17  -5  -8   49.20    2.33
  17  -5  -8   53.82    2.48
  17  -5  -8   54.14    1.23
  17  -5  -7    6.68    1.26
  17  -5  -7    7.63    1.27
  17  -5  -7    8.04    0.62
  17  -5  -6   39.00    2.23
  17  -5  -6   37.06    2.20
  17  -5  -5   35.21    2.14
  17  -5  -5   33.98    2.11
 -17  -5   4    4.60    0.55
  17  -5  -4    4.52    1.13
  17  -5  -4    3.61    1.08
 -17  -5   3   13.11    0.75
 -17  -5   2   14.29    0.79
 -17  -5   1   40.59    1.19
 -17  -5   0   27.05    1.01
 -17  -5  -1   48.62    1.27
 -17  -5  -1   48.05    2.60
 -17  -5  -2    1.68    0.54
 -17  -5  -2    1.12    1.09
 -17  -5  -3    8.11    0.63
 -17  -5  -3    6.73    1.26
 -17  -5  -4   25.71    0.88
 -17  -5  -5    4.50    0.47
 -17  -5  -6    6.99    0.44
  17  -3 -15  148.59    6.95
  17  -3 -15  143.90    3.86
  17  -3 -14   76.10    6.21
  17  -3 -14   74.05    2.96
  17  -3 -14   68.12    1.76
  17  -3 -13   12.35    1.02
  17  -3 -13   11.69    1.70
  17  -3 -12   19.31    2.16
  17  -3 -11    7.93    1.03
  17  -3 -11    9.24    1.55
  17  -3 -11    7.26    1.72
  17  -3 -11    9.69    1.85
  17  -3 -10   27.24    2.66
  17  -3 -10   28.77    2.68
  17  -3 -10   27.41    1.49
 -17  -3  10   21.75    1.25
  17  -3  -9  118.42    4.97
  17  -3  -9  119.74    5.10
  17  -3  -9  121.50    2.82
 -17  -3   8   31.37    1.56
  17  -3  -8   39.39    1.79
  17  -3  -8   35.10    2.99
  17  -3  -8   36.37    1.66
 -17  -3   8   33.02    1.57
 -17  -3   7  177.67    3.44
  17  -3  -7  179.96    3.38
 -17  -3   7  172.45    3.35
 -17  -3   6   11.34    1.20
  17  -3  -6    5.43    1.02
  17  -3  -6    4.26    1.64
  17  -3  -6    3.32    0.84
 -17  -3   6   11.98    1.22
  17  -3  -5  198.59    3.50
  17  -3  -5  183.66    6.08
 -17  -3   5  187.59    3.58
  17  -3  -4   72.17    2.12
  17  -3  -4   70.12    2.07
  17  -3  -4   69.73    3.78
  17  -3  -4   66.64    3.75
  17  -3  -3   94.56    2.37
  17  -3  -3   90.30    2.30
  17  -3  -3   92.28    4.21
  17  -3  -3   89.76    4.22
 -17  -3   3   81.10    2.46
  17  -3  -2   53.64    1.82
  17  -3  -2   49.62    1.71
 -17  -3   2   57.44    2.16
  17  -3  -2   49.05    3.11
  17  -3  -2   47.67    3.13
 -17  -3   1  203.89    3.32
 -17  -3   1  206.90    3.79
 -17  -3   0   33.45    1.49
 -17  -3   0   31.77    1.69
 -17  -3  -1   31.62    1.42
 -17  -3  -1   30.16    1.67
 -17  -3  -2  414.79    4.85
 -17  -3  -2  403.85    5.40
 -17  -3  -3   69.23    2.00
 -17  -3  -3   65.11    2.22
 -17  -3  -4    7.50    0.94
 -17  -3  -4    7.65    1.12
 -17  -3  -5  123.09    2.80
 -17  -3  -6    6.93    1.37
 -17  -3  -6    8.19    0.89
 -17  -3  -7   60.97    2.79
 -17  -3  -7   53.92    1.55
 -17  -3  -8   13.90    1.53
 -17  -3  -8   14.32    1.72
 -17  -3  -8   11.23    0.80
 -17  -3  -8   13.28    2.76
 -17  -3  -9   30.69    1.93
 -17  -3  -9   28.81    2.08
 -17  -3  -9   30.57    0.97
 -17  -3  -9   32.64    2.77
 -17  -3 -10   18.32    1.48
 -17  -3 -10   18.23    1.56
 -17  -3 -10   18.14    0.74
 -17  -3 -10   18.86    1.98
  17  -1 -18   18.61    0.75
  17  -1 -18   18.60    2.36
  17  -1 -17    1.66    1.06
  17  -1 -17    2.28    2.11
  17  -1 -16   79.99    3.54
  17  -1 -16   82.86    5.70
 -17  -1  15   48.62    1.99
  17  -1 -15   50.09    2.90
  17  -1 -15   55.38    5.68
 -17  -1  14   55.37    2.28
  17  -1 -14   48.02    1.74
  17  -1 -14   45.44    1.65
  17  -1 -14   56.10    3.11
  17  -1 -14   55.19    6.34
  17  -1 -13   60.03    2.02
  17  -1 -13   53.11    1.85
  17  -1 -13   58.92    6.82
  17  -1 -13   58.79    3.13
  17  -1 -12   25.48    1.47
  17  -1 -12   22.38    1.35
  17  -1 -12   22.73    2.03
 -17  -1  11   53.41    1.83
  17  -1 -11   56.40    1.94
 -17  -1  10   10.18    1.01
  17  -1 -10   12.87    1.17
  17  -1 -10   11.89    1.14
 -17  -1   9  333.01    4.49
  17  -1  -9  318.46    4.59
  17  -1  -8   23.98    1.48
  17  -1  -8   20.98    1.37
  17  -1  -8   21.12    2.39
 -17  -1   7  237.65    4.73
  17  -1  -7  242.76    3.93
  17  -1  -7  230.23    3.77
  17  -1  -7  240.25    6.76
  17  -1  -6  213.47    3.66
  17  -1  -6  211.29    3.59
  17  -1  -6  218.66    6.39
  17  -1  -5  197.06    3.49
  17  -1  -5  195.34    3.37
  17  -1  -5  205.07    6.04
 -17  -1   4  129.42    3.34
  17  -1  -4  141.43    2.87
  17  -1  -4  139.05    4.93
 -17  -1   3   48.30    2.20
  17  -1  -3   44.38    1.72
  17  -1  -3   44.54    2.90
  17  -1  -2  286.33    4.08
 -17  -1   2  290.13    4.74
  17  -1  -1   16.47    1.15
 -17  -1   1   19.31    1.53
  17  -1   0  165.21    2.96
 -17  -1   0  173.79    3.55
 -17  -1  -1  143.54    3.24
 -17  -1  -1  146.39    2.96
  17  -1   2   50.42    2.06
 -17  -1  -2   58.84    1.93
  17  -1   3   74.90    2.39
 -17  -1  -3   72.36    2.10
 -17  -1  -4   34.38    1.27
 -17  -1  -4   34.74    1.52
 -17  -1  -5   16.27    1.19
 -17  -1  -6  147.68    2.63
 -17  -1  -6  138.87    2.71
 -17  -1  -7    6.95    2.53
 -17  -1  -7    6.81    0.85
 -17  -1  -7    5.66    1.65
 -17  -1  -8  264.20    7.24
 -17  -1  -8  225.73    2.91
 -17  -1  -8  251.14    3.88
 -17  -1  -8  240.63    5.65
 -17  -1  -8  240.68    6.60
 -17  -1  -9   13.71    2.49
 -17  -1  -9   10.47    1.62
 -17  -1  -9   10.29    1.06
 -17  -1  -9    9.65    1.86
 -17  -1 -10   80.73    3.29
 -17  -1 -10   78.61    1.71
 -17  -1 -10   78.48    3.70
 -17  -1 -11   60.90    2.78
 -17  -1 -11   59.43    1.45
 -17  -1 -11   63.78    3.31
 -17  -1 -12   21.98    1.95
 -17  -1 -12   19.51    1.96
 -17  -1 -13    0.67    1.06
 -17   1  18   19.32    0.86
 -17   1  17    4.03    0.73
 -17   1  16   81.44    2.20
  17   1 -15   40.27    3.53
 -17   1  15   45.34    1.87
  17   1 -14   45.44    3.91
  17   1 -13   62.46    4.59
 -17   1  13   55.24    2.26
  17   1 -12   38.11    3.15
  17   1 -12   36.25    4.00
 -17   1  12   26.35    1.77
 -17   1  11   58.07    2.38
  17   1 -11   56.61    5.83
  17   1 -10    8.90    1.93
 -17   1  10   12.94    1.40
  17   1 -10   12.12    4.07
  17   1  -9  294.72    4.02
 -17   1   9  292.57    4.94
  17   1  -8    6.60    0.90
 -17   1   8   18.71    1.51
 -17   1   7  248.41    4.24
 -17   1   6  239.51    4.04
  17   1  -5  167.20    3.88
 -17   1   5  225.79    3.81
  17   1  -4  124.67    3.31
 -17   1   4  145.48    2.95
  17   1  -3   50.53    2.19
 -17   1   3   47.34    1.67
 -17   1   2  284.60    4.62
  17   1  -2  292.30    4.79
 -17   1   1   16.29    1.32
  17   1  -1   16.91    1.46
  17   1   0  202.54    7.57
  17   1   0  205.25    3.94
 -17   1   0  194.16    3.45
  17   1   1  159.47    6.97
  17   1   1  164.58    3.56
 -17   1  -2   44.38    2.56
  17   1   2   50.31    4.33
 -17   1  -2   49.11    2.75
  17   1   2   51.19    2.14
 -17   1  -3   74.72    3.30
  17   1   3   67.82    2.38
  17   1   3   65.92    4.97
 -17   1  -3   71.47    3.32
  17   1   4   33.89    4.01
 -17   1  -4   57.55    3.15
 -17   1  -4   54.98    1.67
 -17   1  -4   52.76    2.96
  17   1   4   39.69    1.91
 -17   1  -4   56.26    1.82
  17   1   5   16.01    3.25
 -17   1  -5   25.02    2.40
 -17   1  -5   19.59    1.15
 -17   1  -5   25.49    2.34
  17   1   5   21.03    1.53
 -17   1  -5   22.66    1.28
 -17   1  -5   26.64    1.63
 -17   1  -6  128.87    4.88
 -17   1  -6  124.68    2.42
 -17   1  -6  131.13    2.71
 -17   1  -6  136.44    2.98
 -17   1  -7    2.28    1.50
  17   1   7    4.48    1.02
 -17   1  -7    3.00    0.88
 -17   1  -7    2.59    0.99
 -17   1  -7    2.37    1.61
 -17   1  -8  219.28    3.48
  17   1   8  222.28    3.97
 -17   1  -9    9.80    1.97
 -17   1 -10   78.83    2.03
  17   1  10   76.82    2.19
 -17   1 -11   74.55    3.69
 -17   1 -11   70.69    1.82
 -17   1 -12   21.81    2.23
 -17   1 -12   21.11    1.07
 -17   1 -13    1.70    1.21
 -17   1 -13    1.82    0.59
 -17   3  16    0.82    0.55
 -17   3  15  139.28    2.55
  17   3 -15  106.00    4.82
 -17   3  14   68.32    2.05
  17   3 -14   52.64    4.28
 -17   3  13   14.16    1.22
  17   3 -13   10.55    3.17
 -17   3  12   24.09    1.48
  17   3 -12   12.41    3.65
 -17   3  11    8.65    1.13
  17   3 -11    6.12    3.66
  17   3 -10   24.95    2.82
  17   3 -10   26.62    4.77
  17   3  -9  116.83    2.43
 -17   3   9  121.15    3.01
  17   3  -8   38.34    3.37
  17   3  -8   33.12    1.39
 -17   3   8   40.64    1.81
 -17   3   7  208.46    3.70
  17   3  -7  185.51   10.51
  17   3  -7  180.74    6.70
 -17   3   6    2.32    1.56
 -17   3   6    2.40    0.78
 -17   3   5  202.77    5.83
 -17   3   4   76.01    3.61
  17   3  -4   36.90    1.91
 -17   3   3   99.66    4.08
  17   3  -3   73.45    2.49
 -17   3   2   53.61    3.13
  17   3  -2   51.20    2.13
 -17   3   1  203.33    5.67
  17   3  -1  186.99    3.84
 -17   3   0   47.62    2.92
 -17   3   0   47.47    1.57
 -17   3  -1   36.08    2.69
 -17   3  -1   34.33    1.43
  17   3   1   39.93    1.96
 -17   3  -1   36.31    1.46
 -17   3  -1   35.91    1.55
 -17   3  -2  403.64    8.04
  17   3   2  405.77    5.72
 -17   3  -2  418.26    4.68
 -17   3  -2  421.47    4.84
 -17   3  -3   85.87    3.79
 -17   3  -3   88.12    2.23
 -17   3  -3   90.55    2.23
 -17   3  -4   12.12    1.13
 -17   3  -4   12.08    1.13
 -17   3  -5  134.43    2.68
  17   3   6   10.13    1.71
  17   3   6    9.97    1.20
 -17   3  -7   63.80    1.87
  17   3   7   63.90    2.16
 -17   3  -8    7.81    0.96
 -17   3  -8    8.56    1.03
 -17   3  -9   26.39    1.21
 -17   3  -9   28.78    1.31
 -17   3 -10   12.18    0.87
 -17   3 -10   14.15    1.00
  17   3  10   15.62    1.09
 -17   3 -11   13.40    0.75
  17   3  11   13.24    0.91
 -17   3 -11   13.46    0.87
  17   5  -9    2.31    1.85
 -17   5   9    2.64    0.93
  17   5  -8   43.91    1.23
  17   5  -8   44.35    3.40
 -17   5   7   14.11    1.46
  17   5  -7   10.01    0.77
 -17   5   6   49.75    2.36
  17   5  -6   36.56    1.25
 -17   5   5   44.77    2.32
  17   5  -5   38.52    1.27
 -17   5   4    4.42    1.24
  17   5  -4    5.27    0.71
 -17   5   3   11.55    1.58
  17   5  -3   17.44    0.99
 -17   5   2   15.14    1.70
  17   5  -2   14.30    0.91
 -17   5   1   54.23    2.61
  17   5  -1   44.59    1.38
 -17   5   0   16.73    1.74
  17   5   0   27.61    1.08
 -17   5  -1   52.59    2.54
  17   5   1   41.87    1.25
 -17   5  -2    4.06    1.21
 -17   5  -2    5.11    0.68
  17   5   2    1.73    0.52
 -17   5  -3    8.04    0.68
  17   5   3    7.80    0.61
 -17   5  -4   31.26    0.98
  17   5   4   22.40    0.79
 -17   5  -5    2.12    0.52
 -17   5  -6    5.11    0.47
  18  -4 -14    0.17    0.37
  18  -4 -13   13.32    0.74
  18  -4 -12   19.71    0.96
  18  -4 -11   17.52    1.75
  18  -4 -11   20.14    1.05
  18  -4 -10   65.27    3.17
  18  -4 -10   71.96    1.82
  18  -4  -9   44.80    2.79
  18  -4  -9   46.21    2.85
  18  -4  -9   51.77    1.62
  18  -4  -8    7.54    1.61
  18  -4  -8    8.23    1.62
  18  -4  -8   10.20    0.95
 -18  -4   8    8.15    0.68
  18  -4  -7  119.15    4.59
  18  -4  -7  108.29    4.31
  18  -4  -7  118.37    2.43
 -18  -4   7  102.62    1.94
 -18  -4   7   98.80    2.08
  18  -4  -6   25.73    2.40
  18  -4  -6   27.87    2.40
  18  -4  -6   26.04    1.27
 -18  -4   6   24.00    1.09
 -18  -4   6   21.78    1.18
  18  -4  -5   23.49    2.33
  18  -4  -5   22.72    2.24
  18  -4  -5   22.55    1.16
 -18  -4   5   13.83    0.94
 -18  -4   5   14.45    1.08
 -18  -4   4   76.62    1.88
  18  -4  -4   82.19    3.81
  18  -4  -4   80.38    3.67
  18  -4  -3    4.77    1.36
  18  -4  -3    5.65    1.44
 -18  -4   2   70.18    1.88
 -18  -4   1   32.57    1.36
 -18  -4   0    2.47    0.76
 -18  -4  -1    3.84    0.80
 -18  -4  -1    3.83    0.90
 -18  -4  -2    3.26    0.75
 -18  -4  -2    3.98    0.91
 -18  -4  -3   53.20    1.58
 -18  -4  -4   25.05    1.11
 -18  -4  -5   17.05    0.94
 -18  -4  -6    9.73    1.27
 -18  -4  -6    8.76    0.69
 -18  -4  -7   23.25    1.54
 -18  -4  -7   21.16    2.24
  18  -2 -16    1.16    0.95
  18  -2 -16    0.07    2.42
  18  -2 -15   53.28    2.71
  18  -2 -15   47.75    5.09
  18  -2 -15   40.17    1.37
  18  -2 -14   40.23    5.38
  18  -2 -14   38.45    2.40
  18  -2 -14   35.91    1.43
  18  -2 -13   82.89    3.40
  18  -2 -13   78.37    2.24
  18  -2 -12  109.75    2.58
  18  -2 -11   79.33    2.41
  18  -2 -11   74.45    2.23
  18  -2 -11   71.21    3.88
 -18  -2  10    9.90    1.32
  18  -2 -10   11.75    1.18
  18  -2 -10   11.54    1.18
  18  -2  -9   38.29    1.75
  18  -2  -9   36.65    1.72
  18  -2  -9   35.09    3.01
  18  -2  -8    4.13    0.99
 -18  -2   8    2.84    1.20
  18  -2  -8    5.09    1.02
  18  -2  -8    3.26    1.56
 -18  -2   7  147.84    3.58
  18  -2  -7  160.28    3.31
  18  -2  -7  150.54    3.18
  18  -2  -7  142.46    5.46
  18  -2  -7  152.50    5.72
  18  -2  -6   90.09    2.51
  18  -2  -6   84.01    2.37
  18  -2  -6   77.64    4.06
  18  -2  -6   84.12    4.32
 -18  -2   5  535.96    6.74
  18  -2  -5  499.18    5.82
  18  -2  -5  455.09    5.50
  18  -2  -5  429.71    9.24
  18  -2  -5  467.58    9.77
  18  -2  -4   81.01    2.36
  18  -2  -4   71.32    2.16
  18  -2  -4   70.09    3.79
  18  -2  -4   72.65    3.88
  18  -2  -3  202.89    3.54
  18  -2  -3  209.25    6.28
  18  -2  -2  104.09    2.50
  18  -2  -2   98.50    4.24
  18  -2  -1  191.37    3.43
 -18  -2   1  193.37    3.88
 -18  -2   1  199.77    3.77
 -18  -2   0  263.56    4.27
  18  -2   0  248.14    3.83
 -18  -2  -1  131.23    3.07
  18  -2   1  126.63    2.69
 -18  -2  -2  296.16    4.44
 -18  -2  -2  298.63    3.89
 -18  -2  -3   98.80    2.60
 -18  -2  -3  103.23    2.27
 -18  -2  -4   52.81    1.97
 -18  -2  -4   51.12    1.67
 -18  -2  -5   49.13    1.84
 -18  -2  -5   48.19    1.57
 -18  -2  -6   14.61    1.16
 -18  -2  -7  110.63    4.31
 -18  -2  -7  113.51    5.54
 -18  -2  -8   14.07    1.91
 -18  -2  -8   17.51    2.78
 -18  -2  -9   34.60    2.47
 -18  -2  -9   34.14    2.89
 -18  -2 -10   12.40    1.62
 -18  -2 -10   15.54    2.05
 -18  -2 -11    4.43    1.20
 -18  -2 -11    5.28    1.42
 -18  -2 -12    9.46    1.24
  18   0 -18    9.80    0.55
 -18   0  18    9.68    0.82
  18   0 -17    3.28    1.78
  18   0 -17    4.66    0.54
  18   0 -16   -0.24    1.92
  18   0 -16    1.08    0.47
 -18   0  16    1.27    0.61
  18   0 -15    1.06    2.32
  18   0 -15    0.58    0.47
 -18   0  15    0.49    0.68
  18   0 -14   10.02    3.23
 -18   0  14   10.08    1.05
  18   0 -13   62.03    5.88
 -18   0  13   64.00    2.13
 -18   0  12  108.96    2.82
  18   0 -12  107.52    7.71
  18   0 -12   97.31    2.40
  18   0 -12   99.41    2.35
 -18   0  11   57.64    2.14
  18   0 -11   56.84    1.90
 -18   0  10   11.61    1.22
  18   0 -10   10.93    1.07
  18   0 -10   10.63    1.06
 -18   0   9    1.60    0.91
  18   0  -9    2.00    0.85
  18   0  -9    1.53    0.81
 -18   0   8    0.51    0.78
  18   0  -8    0.32    0.82
  18   0  -8    0.37    0.79
 -18   0   7   15.56    1.29
  18   0  -7   16.13    1.23
  18   0  -7   14.61    1.25
 -18   0   6  462.18    5.53
  18   0  -6  421.14    5.25
 -18   0   5   35.34    1.55
 -18   0   5   34.80    2.11
  18   0  -4  445.19    5.34
 -18   0   4  458.57    6.42
 -18   0   3   55.36    2.36
  18   0  -2    3.92    1.23
 -18   0   2    3.93    1.18
 -18   0   1   23.71    1.61
  18   0  -1   21.59    1.64
 -18   0   0   25.51    1.58
  18   0   0   23.89    1.68
 -18   0  -1  193.39    3.61
  18   0   1  186.42    3.88
 -18   0  -1  181.07    5.28
 -18   0  -2  104.35    2.33
  18   0   2  110.10    3.01
  18   0   2  101.83    5.51
 -18   0  -2   97.59    4.24
  18   0   3    7.28    1.16
  18   0   3    8.28    2.38
 -18   0  -3    8.17    1.65
 -18   0  -3    5.00    1.98
  18   0   4  234.37    4.22
 -18   0  -4  240.56    6.26
 -18   0  -4  249.47    6.60
  18   0   5    8.12    2.50
 -18   0  -5    8.03    1.68
  18   0   5    6.88    1.10
 -18   0  -5    6.42    0.97
 -18   0  -6    0.71    1.27
  18   0   6    0.96    0.88
 -18   0  -6    0.79    0.77
 -18   0  -6    0.90    1.88
 -18   0  -7    3.58    1.43
 -18   0  -7    4.97    0.92
 -18   0  -7    4.16    1.09
 -18   0  -7    6.21    1.99
 -18   0  -8    3.65    0.86
 -18   0  -8    4.58    1.83
 -18   0  -9   13.01    2.04
 -18   0  -9   13.53    1.10
 -18   0  -9   13.79    1.05
 -18   0  -9   16.14    2.14
 -18   0 -10   94.50    4.08
 -18   0 -10   92.54    1.96
 -18   0 -10   85.35    1.92
 -18   0 -11   17.69    2.05
 -18   0 -12   14.21    1.78
 -18   0 -13    0.52    1.08
 -18   2  17   35.93    1.19
 -18   2  16    1.09    0.67
 -18   2  15   44.89    1.68
 -18   2  14   40.88    1.75
  18   2 -14   31.22    3.68
  18   2 -13   63.91    5.35
 -18   2  13   85.20    2.54
  18   2 -12   92.92    6.59
  18   2 -12   92.18    4.71
 -18   2  11   69.08    2.42
  18   2 -11   57.35    3.91
 -18   2  10   13.26    1.34
  18   2 -10   10.24    2.10
 -18   2   9   38.78    1.90
  18   2  -9   26.12    5.12
 -18   2   8    6.29    1.08
 -18   2   7  139.81    3.16
  18   2  -6  115.22    5.78
 -18   2   6   98.76    2.63
  18   2  -5  508.21    6.85
 -18   2   5  496.51    8.60
  18   2  -5  491.48   12.05
 -18   2   5  514.61    5.77
  18   2  -4   85.53    2.85
 -18   2   4   67.51    3.25
  18   2  -4   91.33    5.45
 -18   2   4   70.86    2.06
  18   2  -3  231.57    4.41
  18   2  -3  231.79    8.62
 -18   2   3  233.94    3.52
 -18   2   2  109.08    3.92
  18   2  -2   75.59    5.25
 -18   2   2  105.03    2.40
  18   2  -2   82.88    2.78
  18   2  -1  188.83    8.13
  18   2  -1  197.16    4.06
  18   2   0  277.66   10.13
 -18   2   0  280.81    3.73
 -18   2   0  275.46    3.96
  18   2   0  282.40    4.84
  18   2   1  124.67    7.08
  18   2   1  119.77    3.23
 -18   2  -1  130.78    2.59
 -18   2  -1  118.63    2.68
  18   2   2  317.52   11.16
  18   2   2  316.53    5.21
 -18   2  -2  375.01    4.46
 -18   2  -2  349.40    4.56
 -18   2  -2  347.16    4.32
 -18   2  -3  122.57    2.59
 -18   2  -3  120.11    2.54
 -18   2  -4   54.62    1.90
  18   2   4   52.16    2.20
 -18   2  -4   52.37    1.82
 -18   2  -4   48.21    1.71
 -18   2  -5   74.14    2.12
 -18   2  -5   75.99    2.13
 -18   2  -5   70.29    1.98
 -18   2  -6   20.08    1.27
  18   2   6   17.21    1.45
 -18   2  -6   19.78    1.29
 -18   2  -6   17.05    1.16
 -18   2  -7  117.40    4.61
 -18   2  -7  112.59    2.37
 -18   2  -8   21.15    2.31
  18   2   8   15.64    1.31
 -18   2  -8   19.30    1.24
 -18   2  -9   22.17    2.29
 -18   2  -9   25.45    1.28
 -18   2  -9   22.52    1.10
 -18   2 -10    7.37    1.61
  18   2  10    9.19    0.99
 -18   2 -10    7.74    0.94
  18   2  11    5.03    0.77
 -18   2 -11    7.15    0.82
 -18   2 -12   12.61    0.79
  18   4 -13   15.72    2.32
 -18   4  13   20.81    1.43
  18   4 -12   15.43    2.68
 -18   4  12   20.98    1.60
  18   4 -11   18.24    3.18
 -18   4  11   18.76    1.65
  18   4 -10   57.46    4.81
 -18   4  10   72.06    2.96
  18   4  -9   30.47    4.16
 -18   4   9   54.96    2.74
  18   4  -8    9.07    0.82
  18   4  -8    8.73    3.42
 -18   4   8    8.78    1.57
  18   4  -7  109.30    2.27
  18   4  -7  110.33    7.08
  18   4  -6   16.72    1.05
  18   4  -6   22.59    4.30
 -18   4   6   24.49    2.20
 -18   4   5   33.79    1.30
  18   4  -5   16.48    2.17
 -18   4   5   34.94    2.48
  18   4  -5   20.18    4.41
  18   4  -4   73.17    3.86
  18   4  -4   73.38    6.43
 -18   4   3    5.58    1.56
  18   4  -3   10.59    4.11
 -18   4   2   79.86    3.48
  18   4  -2   75.74    6.48
 -18   4   1   23.14    2.19
  18   4  -1   28.08    4.63
 -18   4   0    1.04    1.31
  18   4   1    4.00    0.93
 -18   4  -1    3.97    1.41
  18   4   2    5.34    0.97
 -18   4  -2    3.64    1.43
 -18   4  -2    5.15    0.87
  18   4   3   55.19    1.90
 -18   4  -3   53.70    2.83
 -18   4  -3   53.05    1.62
 -18   4  -4   14.98    1.06
  18   4   4   20.50    1.27
 -18   4  -5   21.20    1.13
  18   4   5   18.43    1.19
 -18   4  -6    9.20    0.86
  18   4   6   10.65    0.97
 -18   4  -7   18.48    0.95
  18   4   7   22.06    1.12
 -18   4  -8   33.38    1.02
  18   4   8   32.01    1.14
 -18   4  -9    9.01    0.54
 -19  -5   3    2.72    0.42
 -19  -5   2    6.32    0.51
 -19  -5   1   14.27    0.67
 -19  -5   0    2.22    0.45
 -19  -5  -1    8.99    0.57
 -19  -5  -2    8.72    0.52
  19  -3 -15    9.83    0.63
  19  -3 -14   12.37    0.84
  19  -3 -14   15.84    3.44
  19  -3 -14   12.83    1.29
  19  -3 -13   34.21    1.31
  19  -3 -13   35.69    1.99
  19  -3 -12    4.10    0.78
  19  -3 -11   20.55    1.21
  19  -3 -11   19.13    2.09
  19  -3 -10   67.98    2.09
  19  -3 -10   63.70    3.49
  19  -3  -9   18.94    1.32
  19  -3  -9   16.26    2.12
  19  -3  -8   40.53    1.75
  19  -3  -8   36.79    1.60
  19  -3  -7   68.57    2.08
  19  -3  -7   68.99    3.76
  19  -3  -7   68.53    3.84
 -19  -3   7   64.13    2.06
  19  -3  -6    6.27    0.92
  19  -3  -6    6.30    1.68
  19  -3  -6    5.35    1.62
 -19  -3   6    2.26    0.93
  19  -3  -5   42.52    1.66
  19  -3  -5   43.36    3.03
  19  -3  -5   42.69    3.08
  19  -3  -4   51.26    1.81
  19  -3  -4   45.14    1.72
  19  -3  -4   44.82    3.06
 -19  -3   4   42.62    1.85
  19  -3  -3  439.24    5.05
  19  -3  -3  416.67    4.96
 -19  -3   3  455.07    5.66
  19  -3  -3  410.52    8.54
 -19  -3   2   53.77    2.03
 -19  -3   2   55.59    1.77
 -19  -3   1    4.89    1.04
 -19  -3   1    5.09    0.84
 -19  -3   0    9.17    1.16
 -19  -3   0   10.22    0.98
 -19  -3  -1   87.02    2.50
 -19  -3  -1   92.34    2.23
 -19  -3  -2  157.17    3.19
 -19  -3  -3   47.84    1.82
 -19  -3  -4   30.02    1.29
 -19  -3  -5    0.90    0.65
 -19  -3  -6   30.86    1.14
 -19  -3  -7    3.15    1.20
 -19  -3  -7    6.44    2.17
 -19  -3  -8   12.77    1.52
 -19  -3  -8   14.25    1.99
 -19  -3  -9    7.00    1.13
 -19  -3  -9    6.95    1.44
  19  -1 -17   23.20    0.76
  19  -1 -17   21.52    2.40
 -19  -1  16   13.97    1.01
  19  -1 -16   18.11    1.66
  19  -1 -16   21.31    3.03
 -19  -1  15   19.85    1.34
  19  -1 -15   25.40    2.03
  19  -1 -15   26.54    3.81
  19  -1 -14   39.35    1.44
 -19  -1  14   42.88    1.89
  19  -1 -14   45.94    2.67
  19  -1 -13    9.16    1.03
  19  -1 -13    8.37    1.47
  19  -1 -12   22.02    1.36
 -19  -1  12   20.79    1.72
 -19  -1  11  165.59    3.97
  19  -1 -11  160.77    3.18
  19  -1 -11  154.50    3.19
  19  -1 -10   74.02    2.26
  19  -1 -10   69.53    2.24
  19  -1  -9  199.27    3.72
  19  -1  -9  217.63    3.80
 -19  -1   8   13.40    1.64
  19  -1  -8   14.24    1.30
  19  -1  -8   11.68    1.25
  19  -1  -7   30.81    1.64
  19  -1  -7   27.11    1.59
  19  -1  -6  112.01    2.83
 -19  -1   6  120.14    3.43
  19  -1  -5   10.85    1.22
  19  -1  -5   12.39    1.17
  19  -1  -4  194.64    3.57
 -19  -1   4  194.65    4.21
  19  -1  -3  157.66    3.16
 -19  -1   3  140.53    3.55
  19  -1  -2   90.27    2.42
 -19  -1   2   89.32    2.80
 -19  -1   1    5.85    1.24
 -19  -1   0    8.84    1.29
 -19  -1   0   10.52    1.19
 -19  -1  -1  132.33    2.91
 -19  -1  -2   33.73    1.62
 -19  -1  -3   89.10    2.32
  19  -1   3   82.10    4.85
 -19  -1  -3   86.02    1.92
 -19  -1  -4   60.68    1.94
 -19  -1  -4   66.78    4.39
 -19  -1  -5   93.07    4.10
 -19  -1  -5   93.31    4.63
 -19  -1  -6    5.97    0.86
 -19  -1  -6    7.47    2.31
 -19  -1  -7   14.15    1.99
 -19  -1  -7   15.30    2.41
 -19  -1  -8    9.48    1.82
 -19  -1  -8    9.49    1.03
 -19  -1  -8    9.36    2.09
 -19  -1  -9   45.68    2.89
 -19  -1  -9   56.23    3.12
 -19  -1 -10   24.44    2.16
 -19  -1 -10   25.17    2.14
 -19  -1 -11   10.16    1.54
 -19  -1 -11   12.81    1.56
 -19  -1 -12    4.45    1.14
 -19   1  18   13.69    0.91
 -19   1  17   26.51    1.01
 -19   1  16   23.85    1.13
 -19   1  15   27.33    1.33
 -19   1  14   47.88    1.82
  19   1 -13    3.43    1.41
  19   1 -12   24.16    2.53
 -19   1  12   29.07    1.61
  19   1 -11  157.81    5.90
 -19   1  11  173.86    3.60
  19   1 -10   76.27    4.32
 -19   1  10   80.87    2.52
 -19   1   9  209.14    4.01
  19   1  -9  216.92    3.48
 -19   1   8   13.29    1.31
  19   1  -8   10.42    1.06
 -19   1   7   27.55    1.58
 -19   1   6  119.75    2.85
 -19   1   5   16.19    1.21
 -19   1   4  181.19    3.99
  19   1  -4  160.68    3.98
 -19   1   3  163.85    3.67
  19   1  -3  128.85    3.57
 -19   1   2   99.84    2.82
  19   1  -2   97.00    3.05
  19   1  -1    5.30    1.28
 -19   1   1    4.04    1.02
  19   1  -1    6.42    2.48
  19   1   0    9.59    1.40
  19   1   0   10.47    2.68
  19   1   1  127.94    3.33
  19   1   1  121.56    6.58
  19   1   2   43.37    2.10
  19   1   2   39.16    4.14
  19   1   3   78.21    5.59
 -19   1  -3   69.83    3.38
 -19   1  -3   68.05    1.86
  19   1   3   80.83    2.67
 -19   1  -3   71.81    2.03
 -19   1  -4   64.60    3.36
 -19   1  -4   59.37    1.72
 -19   1  -4   66.32    3.12
  19   1   4   57.20    2.29
 -19   1  -4   65.54    1.97
 -19   1  -4   68.21    2.31
 -19   1  -5  117.10    4.53
  19   1   5   93.52    6.09
 -19   1  -5  105.80    2.20
  19   1   5   96.71    2.85
 -19   1  -5  113.72    2.49
 -19   1  -5  117.86    2.78
 -19   1  -5  114.90    4.01
 -19   1  -6    8.59    1.06
 -19   1  -6    8.97    1.17
  19   1   6    8.77    1.22
 -19   1  -7    6.66    1.70
 -19   1  -8   10.54    1.87
 -19   1  -8    9.70    1.02
  19   1   8    8.60    1.09
 -19   1  -8    9.48    1.03
 -19   1  -9   60.59    3.27
 -19   1  -9   56.21    1.69
 -19   1  -9   60.68    1.72
 -19   1 -10   19.38    2.07
 -19   1 -10   17.16    1.04
  19   1  10   20.69    1.15
 -19   1 -11   13.68    1.77
 -19   1 -11   13.60    0.88
 -19   1 -12    2.63    1.11
 -19   1 -12    1.78    0.51
 -19   3  15   11.69    1.18
 -19   3  15   10.25    0.69
 -19   3  14   12.97    0.86
  19   3 -14    9.37    2.28
 -19   3  13   33.04    1.33
  19   3 -13   23.04    3.26
 -19   3  12    5.09    0.82
  19   3 -12    2.13    2.70
 -19   3  11   21.18    1.23
  19   3 -11   14.59    3.74
  19   3 -10   53.49    5.57
  19   3 -10   51.77    3.59
 -19   3   9   16.72    1.15
  19   3  -9   20.26    4.47
 -19   3   9   15.19    1.94
  19   3  -9   22.25    2.63
 -19   3   8   37.86    1.54
  19   3  -8   38.71    5.55
  19   3  -8   37.93    3.19
 -19   3   8   40.57    2.68
  19   3  -7   57.17    1.67
  19   3  -7   61.33    3.95
 -19   3   7   71.70    3.37
  19   3  -7   64.82    6.93
  19   3  -6    2.89    1.59
  19   3  -5   23.18    2.56
  19   3  -4   39.14    1.99
  19   3  -4   49.67    3.53
  19   3  -3  388.93    5.68
  19   3  -3  396.38    9.22
  19   3  -2   48.32    2.13
  19   3  -2   46.86    3.26
  19   3  -1    3.99    1.14
  19   3  -1    3.75    1.45
 -19   3   0    7.08    1.01
 -19   3  -1   90.00    3.64
 -19   3  -1   88.88    2.20
 -19   3  -2  134.79    2.63
 -19   3  -3   29.42    1.38
 -19   3  -3   27.80    1.37
  19   3   4   24.80    1.58
 -19   3  -4   29.90    1.35
  19   3   5    0.58    0.91
 -19   3  -5    0.52    0.76
 -19   3  -5    0.59    0.78
  19   3   6   37.75    1.73
 -19   3  -6   35.36    1.38
 -19   3  -6   32.82    1.36
  19   3   7    3.63    0.93
 -19   3  -7    3.21    0.78
 -19   3  -7    3.32    0.77
  19   3   8   17.84    1.17
 -19   3  -8   17.24    1.01
 -19   3  -8   14.72    0.91
  19   3   9    6.33    0.80
 -19   3  -9    5.72    0.74
 -19   3  -9    4.64    0.63
  19   3  10   18.68    0.89
 -19   3 -10   18.24    0.84
  19   5  -7   19.55    0.73
 -19   5   6    7.06    1.08
  19   5  -6    8.36    0.61
 -19   5   5    4.78    1.02
  19   5  -5    5.20    0.57
 -19   5   4   47.17    2.04
  19   5  -4   43.35    1.15
 -19   5   3    2.98    0.99
  19   5  -3    2.47    0.53
 -19   5   2    8.70    1.19
  19   5  -2    7.58    0.66
 -19   5   1   13.58    1.32
  19   5  -1   14.06    0.76
 -19   5   0    2.13    0.91
  19   5   0    2.19    0.49
  19   5   1    7.70    0.58
  19   5   2    8.11    0.54
  20  -4 -12    2.60    0.48
  20  -4 -11   15.61    0.81
  20  -4 -10    2.77    0.61
  20  -4  -9   19.89    0.99
  20  -4  -8   19.40    1.78
  20  -4  -8   21.81    1.06
 -20  -4   8   20.34    0.80
  20  -4  -7   -0.07    1.00
  20  -4  -7    0.61    0.58
 -20  -4   7    1.00    0.52
 -20  -4   7    0.99    0.57
  20  -4  -6   17.27    1.73
 -20  -4   6   15.90    0.86
 -20  -4   6   14.30    0.94
  20  -4  -5    9.72    1.45
  20  -4  -5   11.07    0.80
 -20  -4   5    9.18    0.78
 -20  -4   5    8.74    0.88
 -20  -4   4   20.12    1.12
 -20  -4   4   20.05    1.01
  20  -4  -4   17.89    1.72
 -20  -4   3   37.25    1.28
 -20  -4   3   36.16    1.41
 -20  -4   2   12.42    0.89
 -20  -4   2   12.99    1.03
 -20  -4   1    6.36    0.78
 -20  -4   1    5.69    0.85
 -20  -4   0   17.22    0.98
 -20  -4   0   16.29    1.07
 -20  -4  -1   10.75    0.84
 -20  -4  -1    9.75    0.93
 -20  -4  -2    6.69    0.72
 -20  -4  -3   14.42    0.84
 -20  -4  -4   37.02    1.08
 -20  -4  -5   12.96    1.22
 -20  -4  -5   13.03    0.66
  20  -2 -15   16.84    3.17
  20  -2 -14    4.74    0.71
  20  -2 -14    5.35    1.12
  20  -2 -14    5.09    3.35
 -20  -2  13    4.79    0.81
  20  -2 -13    7.99    0.89
  20  -2 -13    7.04    1.19
 -20  -2  12   16.82    1.22
  20  -2 -12   21.27    1.33
  20  -2 -12   19.09    1.21
  20  -2 -12   19.36    1.70
  20  -2 -11   32.75    1.59
 -20  -2  10   20.22    1.47
  20  -2 -10   18.91    1.29
 -20  -2   9   71.44    2.44
  20  -2  -9   66.24    2.15
 -20  -2   8   62.74    2.36
  20  -2  -8   61.53    2.10
 -20  -2   7   69.26    2.50
  20  -2  -7   66.99    2.18
  20  -2  -6   31.03    1.61
  20  -2  -6   26.15    1.52
 -20  -2   5    9.65    1.35
  20  -2  -5    9.26    1.12
  20  -2  -5    8.23    1.12
 -20  -2   4   55.21    2.29
  20  -2  -4   50.66    1.91
 -20  -2   3   69.66    2.35
  20  -2  -3   64.27    2.04
 -20  -2   3   69.54    2.51
  20  -2  -3   73.44    2.22
 -20  -2   2   19.35    1.48
  20  -2  -2   16.66    1.20
  20  -2  -2   18.70    1.31
 -20  -2   1  281.22    4.44
  20  -2  -1  262.78    4.06
 -20  -2   0  148.01    3.24
  20  -2   0  137.25    2.87
 -20  -2  -1    5.25    1.01
 -20  -2  -1    5.89    0.84
  20  -2   1    4.17    0.83
 -20  -2  -2   66.51    2.16
 -20  -2  -2   69.87    1.86
 -20  -2  -3   29.99    1.55
 -20  -2  -4   90.06    2.32
 -20  -2  -5  123.24    2.20
 -20  -2  -5  133.92    5.67
 -20  -2  -6   33.68    2.51
 -20  -2  -6   36.88    3.15
 -20  -2  -7   12.26    1.79
 -20  -2  -7   12.86    2.22
 -20  -2  -8   17.28    1.80
 -20  -2  -8   18.48    2.14
 -20  -2  -9   13.11    1.56
 -20  -2  -9   15.44    1.78
 -20  -2 -10   11.85    1.37
 -20   0  17   55.67    1.54
 -20   0  16   11.81    1.14
 -20   0  15    2.22    1.08
 -20   0  14   17.68    1.07
  20   0 -13   50.07    4.62
 -20   0  13   56.23    1.81
  20   0 -12   97.72    6.46
  20   0 -12   93.12    2.21
  20   0 -11   18.29    4.01
 -20   0  11   20.45    1.30
  20   0 -10    1.23    0.83
 -20   0  10    2.11    0.83
  20   0  -9   79.67    2.30
 -20   0   9   88.13    2.41
  20   0  -8    6.63    1.02
 -20   0   8    6.94    1.53
  20   0  -8    6.36    1.04
 -20   0   8    7.25    1.00
  20   0  -7   28.67    1.56
 -20   0   7   30.85    2.09
 -20   0   6   34.36    2.15
 -20   0   5   93.64    3.09
 -20   0   4  122.57    3.38
 -20   0   3    0.82    1.11
 -20   0   2   14.90    1.48
 -20   0   1   20.88    1.54
  20   0  -1   20.83    1.76
 -20   0   0  102.07    2.76
  20   0   0   95.21    3.06
 -20   0  -1    8.09    0.96
  20   0   1    8.25    1.33
  20   0   1    9.60    2.48
 -20   0  -1   10.53    1.66
  20   0   2    7.85    1.29
 -20   0  -2    8.32    1.55
  20   0   3    3.37    1.11
 -20   0  -3    2.82    1.36
 -20   0  -3    4.52    1.79
 -20   0  -4  235.04    6.29
  20   0   4  227.47    4.23
 -20   0  -4  227.80    3.47
  20   0   5    3.39    2.25
 -20   0  -5    6.12    0.94
 -20   0  -5    7.51    1.84
 -20   0  -6   13.88    2.00
 -20   0  -6   14.14    2.02
 -20   0  -7   87.71    3.94
 -20   0  -7   85.33    2.06
 -20   0  -7   87.88    2.27
 -20   0  -7   90.50    3.68
 -20   0  -8   20.66    2.19
 -20   0  -8   25.73    1.30
 -20   0  -8   19.80    1.09
 -20   0  -8   27.65    2.27
 -20   0  -9    3.45    1.41
 -20   0  -9    3.89    0.76
 -20   0  -9    3.68    0.72
 -20   0  -9    5.26    1.47
 -20   0 -10    1.65    0.59
 -20   0 -10    2.32    1.28
 -20   0 -11    3.00    1.16
 -20   0 -12   14.25    1.46
 -20   2  17    9.20    0.78
 -20   2  16   23.77    0.92
 -20   2  15   14.54    0.92
 -20   2  14    6.62    0.84
 -20   2  13    8.02    0.94
  20   2 -13    5.09    2.60
 -20   2  12   23.18    1.36
  20   2 -12   16.81    3.58
  20   2 -12   17.21    2.20
 -20   2  11   37.79    1.69
  20   2 -11   35.72    3.09
  20   2 -10   19.03    4.37
  20   2 -10   22.41    2.60
  20   2  -9   59.86    6.49
  20   2  -9   55.64    3.73
 -20   2   8   70.48    2.19
  20   2  -8   61.61    4.03
 -20   2   7   59.86    2.02
  20   2  -7   64.46    4.06
  20   2  -7   60.46    4.32
  20   2  -6   34.30    3.57
 -20   2   6   30.39    1.43
  20   2  -5    7.74    2.43
 -20   2   5   10.18    1.32
  20   2  -4   47.15    2.30
  20   2  -3   58.46    2.51
 -20   2   2   26.09    1.25
 -20   2   2   23.04    1.31
  20   2  -2   23.97    1.78
 -20   2   1  285.13    3.76
  20   2  -1  294.14    5.11
  20   2   0  150.00    3.68
 -20   2   0  153.03    2.77
 -20   2   0  154.59    2.92
  20   2   1    6.01    2.77
  20   2   1    5.75    1.25
 -20   2  -1    5.24    0.90
 -20   2  -1    5.83    1.01
 -20   2  -1    4.30    0.93
  20   2   2   74.54    5.76
 -20   2  -2   67.58    1.94
 -20   2  -2   71.42    1.99
 -20   2  -2   70.41    2.05
  20   2   2   73.84    2.59
 -20   2  -3   29.21    1.41
 -20   2  -3   25.18    1.30
 -20   2  -4   76.73    1.99
 -20   2  -5  106.98    2.36
 -20   2  -5  116.31    2.42
 -20   2  -6   28.41    1.26
 -20   2  -6   33.10    1.44
  20   2   6   27.19    1.62
 -20   2  -6   35.96    1.45
 -20   2  -7   14.42    0.99
 -20   2  -7   16.95    1.13
  20   2   7   15.55    1.26
 -20   2  -8   11.98    0.83
  20   2   8   15.40    1.17
 -20   2  -8   14.18    1.01
  20   2   9   12.61    1.00
 -20   2  -9   15.94    0.98
  20   2  10    9.42    0.79
 -20   2 -10   11.05    0.82
 -20   2 -11   29.72    0.91
  20   4 -11   13.36    2.38
 -20   4  11   21.39    1.40
  20   4 -10    6.30    2.38
 -20   4  10    4.69    1.07
  20   4  -9   25.21    3.40
 -20   4   9   27.63    1.79
  20   4  -8   25.06    3.68
 -20   4   8   23.77    1.79
  20   4  -7    0.67    0.53
  20   4  -7   -0.25    2.68
 -20   4   7    2.02    1.10
 -20   4   6   23.08    1.00
 -20   4   6   22.76    1.86
  20   4  -5   11.00    0.84
 -20   4   5   16.71    0.94
  20   4  -5   10.60    3.42
 -20   4   5   13.83    1.58
  20   4  -4   20.92    1.05
 -20   4   4   29.33    1.14
  20   4  -4   20.47    3.89
 -20   4   4   27.83    2.00
 -20   4   3   33.16    1.24
  20   4  -3   34.07    4.50
 -20   4   3   32.14    2.15
 -20   4   2   10.95    0.89
  20   4  -2    9.45    3.43
 -20   4   2    9.44    1.50
 -20   4   1    7.82    1.41
 -20   4   1    8.66    0.86
 -20   4   0   19.06    1.76
 -20   4   0   20.76    1.06
 -20   4  -1    7.38    1.35
 -20   4  -1    8.74    0.85
 -20   4  -2    5.51    0.78
 -20   4  -3   17.35    0.96
  20   4   3   14.98    1.04
 -20   4  -4   32.69    1.14
  20   4   4   31.86    1.29
 -20   4  -5   18.29    0.88
  20   4   5   15.80    0.95
 -20   4  -6   11.22    0.68
  20   4   6   10.24    0.74
 -20   4  -7    8.23    0.55
  21  -3 -14   43.06    1.06
  21  -3 -13   40.04    1.16
  21  -3 -12   38.48    1.29
 -21  -3  11    0.48    0.54
  21  -3 -11    0.42    0.66
 -21  -3  10    7.65    0.81
  21  -3 -10   10.70    1.00
  21  -3 -10   10.16    0.95
  21  -3  -9   25.61    1.32
  21  -3  -9   23.67    1.26
 -21  -3   8   12.23    1.04
  21  -3  -8   14.39    1.12
  21  -3  -8   13.60    1.08
  21  -3  -7   39.37    1.58
  21  -3  -7   35.51    1.50
 -21  -3   6   38.75    1.63
  21  -3  -6   42.14    1.61
  21  -3  -5   63.97    1.89
  21  -3  -5   74.00    2.02
 -21  -3   4   12.88    0.99
  21  -3  -4   10.46    0.94
  21  -3  -4   11.98    1.03
 -21  -3   3    9.08    0.90
  21  -3  -3    9.67    0.94
 -21  -3   2   24.96    1.22
  21  -3  -2   20.11    1.10
 -21  -3   1  235.31    3.30
 -21  -3   0   14.28    1.03
 -21  -3  -1   34.15    1.56
 -21  -3  -1   35.80    1.36
 -21  -3  -2   44.64    1.66
 -21  -3  -2   45.28    1.45
 -21  -3  -3   12.88    1.05
 -21  -3  -3   13.92    0.90
 -21  -3  -4   17.07    0.90
 -21  -3  -4   16.54    2.55
 -21  -3  -5   85.89    3.18
 -21  -3  -5   76.81    3.64
 -21  -3  -6    1.83    1.02
 -21  -3  -6    2.70    1.49
 -21  -3  -7    2.26    0.92
 -21  -1  16   20.27    0.87
 -21  -1  15    5.82    0.83
  21  -1 -15    2.58    2.08
 -21  -1  14   37.77    1.61
  21  -1 -14   39.84    4.08
  21  -1 -13   17.99    1.09
 -21  -1  13   18.97    1.42
  21  -1 -13   19.71    1.16
  21  -1 -13   22.62    4.05
  21  -1 -12   25.78    1.32
 -21  -1  12   26.39    1.67
  21  -1 -12   30.56    1.45
  21  -1 -12   31.89    4.91
  21  -1 -11    9.38    1.06
  21  -1 -10    3.26    0.86
 -21  -1  10    1.81    1.19
  21  -1  -9    9.38    1.06
  21  -1  -9   11.08    1.17
  21  -1  -8   62.69    2.09
 -21  -1   8   62.75    2.56
  21  -1  -8   66.78    2.20
 -21  -1   7   60.93    2.53
  21  -1  -7   56.66    2.05
  21  -1  -6  137.92    3.03
  21  -1  -6  148.11    3.20
  21  -1  -5   92.63    2.60
  21  -1  -5   85.26    2.41
  21  -1  -4   12.83    1.18
  21  -1  -4   14.89    1.31
  21  -1  -3   76.87    2.37
 -21  -1   3   80.61    2.69
 -21  -1   2   16.92    1.54
 -21  -1   1   25.92    1.67
 -21  -1   1   27.80    1.57
 -21  -1   0   25.65    1.48
 -21  -1  -1    9.54    1.11
 -21  -1  -2  238.58    3.69
 -21  -1  -2  246.59    6.56
  21  -1   3   77.80    4.78
 -21  -1  -3   86.31    2.21
 -21  -1  -3   81.90    3.97
 -21  -1  -4   17.75    2.04
 -21  -1  -4   12.82    2.21
 -21  -1  -5  110.88    4.24
 -21  -1  -5  105.08    2.15
 -21  -1  -6  123.43    4.44
 -21  -1  -6  126.95    2.70
 -21  -1  -6  123.91    4.37
 -21  -1  -7   14.45    1.83
 -21  -1  -7   16.31    1.12
 -21  -1  -7   17.65    2.05
 -21  -1  -8   60.01    2.99
 -21  -1  -8   59.77    2.79
 -21  -1  -9    7.76    1.43
 -21  -1  -9    7.25    1.37
 -21  -1 -10    7.94    1.29
 -21   1  17    3.05    0.61
 -21   1  16   28.05    1.36
 -21   1  15    9.36    0.77
 -21   1  14   40.50    1.41
 -21   1  13   26.02    1.30
  21   1 -12   24.61    2.37
 -21   1  12   33.89    1.52
  21   1 -11   12.86    1.95
  21   1 -10    1.20    1.30
  21   1 -10    2.73    3.29
 -21   1   9    8.97    1.04
 -21   1   8   61.15    2.01
  21   1  -8   53.06    1.84
 -21   1   7   49.98    2.39
  21   1  -7   48.00    1.81
 -21   1   6  159.76    3.88
 -21   1   5   86.47    2.86
 -21   1   4   17.39    1.54
 -21   1   3   73.62    2.48
 -21   1   2   14.19    1.32
  21   1  -2   15.92    1.66
  21   1  -1   20.18    1.74
  21   1   0   18.85    1.70
  21   1   1   13.20    1.47
  21   1   1   11.77    2.93
  21   1   2  262.25    9.75
  21   1   2  268.27    4.80
 -21   1  -2  253.78    3.67
 -21   1  -2  276.62    4.28
  21   1   3   90.67    5.98
  21   1   3   89.86    2.83
 -21   1  -3   85.24    2.16
 -21   1  -3   89.46    2.50
 -21   1  -3   81.79    1.93
 -21   1  -4   15.07    1.90
  21   1   4   13.16    3.06
 -21   1  -5  100.65    4.00
 -21   1  -5  107.84    2.52
  21   1   5  103.06    2.84
 -21   1  -6  155.09    4.84
 -21   1  -6  157.18    2.75
 -21   1  -6  162.57    2.88
 -21   1  -7   11.35    1.73
 -21   1  -7   10.21    0.98
 -21   1  -7   14.46    1.08
  21   1   7   16.07    1.24
 -21   1  -8   45.13    2.66
 -21   1  -8   44.93    1.46
  21   1   8   48.46    1.66
 -21   1  -9    5.03    0.72
 -21   1  -9    6.66    1.39
 -21   1 -10    9.30    0.73
 -21   1 -10    9.17    1.41
 -21   3  13   44.37    1.12
  21   3 -13   19.88    2.46
 -21   3  12   43.79    1.95
 -21   3  12   42.07    1.18
 -21   3  11    0.54    0.94
  21   3 -11    0.15    2.43
  21   3 -10    8.26    1.66
 -21   3  10   11.67    1.43
  21   3 -10   10.53    3.30
  21   3  -9   21.15    2.30
 -21   3   9   24.48    1.85
  21   3  -9   19.36    3.87
  21   3  -8    7.94    1.76
 -21   3   8    9.39    1.43
  21   3  -8   10.79    3.87
  21   3  -7   39.20    3.07
 -21   3   7   46.53    2.53
  21   3  -7   39.80    5.30
  21   3  -6   41.83    3.13
 -21   3   6   48.53    2.56
  21   3  -6   45.43    5.76
 -21   3   5   66.74    2.95
  21   3  -5   70.63    3.86
 -21   3   4   11.38    1.59
  21   3  -4   12.57    1.97
  21   3  -3    7.83    1.70
  21   3  -2   24.59    1.65
  21   3  -2   27.46    2.48
  21   3  -1  220.25    4.08
  21   3  -1  216.22    6.12
  21   3   0   12.88    1.34
 -21   3  -1   43.78    1.53
 -21   3  -1   44.16    1.41
 -21   3  -2   35.86    1.41
 -21   3  -2   35.90    1.33
 -21   3  -3    7.04    0.87
 -21   3  -3    8.07    0.85
 -21   3  -4   11.94    0.94
 -21   3  -4   12.62    0.92
 -21   3  -5   65.91    1.60
 -21   3  -5   67.14    1.60
 -21   3  -6    7.05    0.75
 -21   3  -6    8.17    0.79
 -21   3  -7    1.28    0.55
 -21   3  -7    1.00    0.58
  21   3   7    1.69    0.70
 -21   3  -8   24.61    0.75
  21   3   8   24.71    1.03
  22  -4  -9    9.19    0.56
  22  -4  -8    4.85    0.51
 -22  -4   7   16.93    0.69
 -22  -4   7   18.43    0.68
 -22  -4   6   15.93    0.76
 -22  -4   6   18.03    0.74
 -22  -4   5    1.94    0.54
 -22  -4   5    2.17    0.50
 -22  -4   4   16.42    0.87
 -22  -4   4   16.41    0.79
 -22  -4   3   22.21    0.98
 -22  -4   3   22.86    0.91
 -22  -4   2   10.87    0.80
 -22  -4   2   11.91    0.74
 -22  -4   1   35.46    1.18
 -22  -4   1   37.78    1.09
 -22  -4   0   27.34    0.93
 -22  -4  -1   11.63    0.67
 -22  -4  -2    8.86    0.58
 -22  -2  14   49.30    1.12
  22  -2 -13   20.20    1.00
  22  -2 -13   26.14    3.74
  22  -2 -12   33.75    1.31
  22  -2 -12   39.78    1.45
 -22  -2  12   33.66    1.31
  22  -2 -12   36.74    4.66
  22  -2 -11   36.04    1.44
 -22  -2  11   39.10    1.53
  22  -2 -11   40.87    1.56
 -22  -2  10   12.34    1.15
  22  -2 -10   10.37    1.04
 -22  -2   9   41.23    1.77
  22  -2  -9   36.94    1.59
  22  -2  -8  109.00    2.54
  22  -2  -7   22.57    1.36
  22  -2  -6   12.17    1.10
 -22  -2   6   12.33    1.32
  22  -2  -6   13.55    1.20
  22  -2  -5    2.47    0.84
 -22  -2   5    3.46    1.08
 -22  -2   5    3.85    1.03
  22  -2  -4   26.25    1.37
 -22  -2   4   28.61    1.58
 -22  -2   3   45.42    1.86
 -22  -2   2   47.72    1.90
  22  -2  -1   56.13    1.84
 -22  -2   1   64.60    2.08
  22  -2   0   18.31    1.15
 -22  -2   0   19.22    1.29
 -22  -2  -1   65.53    3.83
 -22  -2  -1   73.19    1.81
 -22  -2  -2    4.42    2.03
 -22  -2  -2    2.27    0.67
 -22  -2  -3   91.97    2.17
 -22  -2  -3   91.47    1.87
 -22  -2  -4   77.06    1.86
 -22  -2  -4   73.84    3.45
 -22  -2  -5   13.09    1.66
 -22  -2  -5   14.35    1.95
 -22  -2  -6   24.74    1.99
 -22  -2  -6   23.89    2.07
 -22  -2  -7    7.35    1.28
 -22  -2  -7    9.00    1.46
 -22  -2  -8    9.93    1.29
 -22   0  16   47.15    1.38
 -22   0  15    6.99    0.94
 -22   0  14   12.86    1.22
 -22   0  13    1.54    1.06
 -22   0  12    0.57    1.11
  22   0 -11    0.53    0.67
  22   0 -10    0.60    0.76
 -22   0  10    0.69    1.17
  22   0 -10    0.59    1.12
 -22   0   9    5.17    1.31
 -22   0   8    4.78    1.34
 -22   0   7  100.22    3.10
  22   0  -7   95.00    2.53
  22   0  -6   10.85    1.20
 -22   0   6   11.54    1.50
 -22   0   5  208.06    4.29
 -22   0   4   75.46    2.62
 -22   0   3   91.86    2.80
 -22   0   2   77.65    2.49
 -22   0   1    2.32    0.99
  22   0  -1    2.79    2.07
 -22   0   1    2.91    0.86
  22   0   0   64.82    4.74
  22   0   1  105.74    5.93
  22   0   2    4.56    2.25
 -22   0  -2    7.40    1.51
  22   0   3   91.02    5.55
 -22   0  -3  102.62    3.91
  22   0   3   95.62    2.83
  22   0   4    7.26    2.42
 -22   0  -4    9.60    1.66
 -22   0  -4    9.57    0.98
 -22   0  -4   12.96    1.34
 -22   0  -5   87.09    3.65
 -22   0  -5   89.28    2.06
 -22   0  -5   91.36    2.32
 -22   0  -5   86.42    3.23
 -22   0  -6   25.81    2.22
 -22   0  -6   26.48    1.22
 -22   0  -6   28.34    1.39
 -22   0  -6   24.61    1.95
 -22   0  -7  142.64    4.39
 -22   0  -7  149.37    2.48
 -22   0  -8   13.78    1.66
 -22   0  -8   12.67    0.83
 -22   0  -8   15.97    0.93
 -22   0  -9    6.90    0.60
 -22   0  -9    7.96    1.34
 -22   0 -10   11.96    1.32
 -22   2  15   23.06    1.08
 -22   2  14   53.62    1.69
 -22   2  14   56.95    1.37
 -22   2  13   25.57    1.43
 -22   2  13   27.65    1.09
  22   2 -12   28.54    3.37
  22   2 -12   28.47    2.36
  22   2 -11   31.27    3.94
 -22   2  11   38.92    1.41
  22   2 -11   31.89    2.59
 -22   2  10    8.87    1.27
 -22   2  10    9.94    0.90
  22   2 -10    9.97    3.45
  22   2 -10   11.68    1.93
 -22   2   9   37.64    1.86
 -22   2   9   39.48    1.49
  22   2  -9   40.77    5.19
  22   2  -9   41.83    3.13
 -22   2   8   95.18    2.73
  22   2  -8  103.00    4.74
  22   2  -8   96.75    7.33
  22   2  -7   11.88    2.09
  22   2  -7   10.08    2.30
  22   2  -6    9.89    2.43
  22   2  -5    1.37    2.00
  22   2  -4   26.89    3.51
  22   2  -3   36.76    3.93
  22   2  -2   46.85    4.40
  22   2  -1   68.63    5.24
 -22   2   1   58.31    1.72
 -22   2   0   19.56    1.17
  22   2   0   17.77    1.57
  22   2   0   16.36    3.24
 -22   2   0   18.51    1.18
 -22   2  -1  109.43    2.28
 -22   2  -1  108.13    2.27
 -22   2  -2    6.75    0.91
 -22   2  -2    5.51    0.88
 -22   2  -3   96.07    2.13
 -22   2  -3  100.28    2.14
 -22   2  -4   93.91    2.07
  22   2   4   87.05    2.53
 -22   2  -4   90.68    1.98
 -22   2  -5    6.25    0.77
 -22   2  -5    7.51    0.89
 -22   2  -6   19.40    1.06
  22   2   6   23.14    1.33
 -22   2  -7    6.24    0.76
  22   2   7    8.44    0.93
 -22   2  -8    9.90    0.75
  22   2   8   11.56    0.87
 -22   2  -9   52.14    1.15
  22   4  -8    7.01    2.14
  22   4  -7   23.43    2.89
  22   4  -6   22.91    3.05
 -22   4   5    1.91    0.54
  22   4  -5    0.87    0.45
  22   4  -5    0.89    2.25
 -22   4   5    1.08    0.84
  22   4  -4   16.24    0.81
 -22   4   4   17.67    0.83
  22   4  -4   14.37    2.88
 -22   4   4   15.60    1.32
  22   4  -3   18.82    0.86
 -22   4   3   20.99    0.91
  22   4  -3   20.92    3.05
 -22   4   3   18.99    1.40
  22   4  -2    8.50    0.68
 -22   4   2    7.41    0.70
 -22   4   1   35.58    1.08
 -22   4   0   37.19    1.10
 -22   4  -1    9.05    0.71
 -22   4  -2    6.90    0.65
 -22   4  -3   52.30    1.12
 -22   4  -4    2.86    0.44
  23  -3 -11    0.51    0.48
 -23  -3  11    0.63    0.37
  23  -3 -10    6.46    0.69
 -23  -3  10    5.93    0.51
 -23  -3  10    5.60    0.58
 -23  -3   9   12.46    0.70
 -23  -3   9   11.31    0.78
  23  -3  -8   14.44    0.90
  23  -3  -8   15.81    0.98
 -23  -3   8   11.18    0.73
 -23  -3   8   11.35    0.85
  23  -3  -7   11.25    0.87
  23  -3  -7   13.58    0.96
 -23  -3   7   11.97    0.78
 -23  -3   7   12.01    0.91
  23  -3  -6    2.55    0.71
 -23  -3   6    2.25    0.60
 -23  -3   6    2.49    0.74
  23  -3  -5    6.17    0.77
 -23  -3   5    4.52    0.67
 -23  -3   5    4.46    0.80
 -23  -3   4   22.76    1.04
 -23  -3   4   22.08    1.20
  23  -3  -3   44.17    1.36
 -23  -3   3   46.78    1.38
 -23  -3   3   45.59    1.58
 -23  -3   2   35.75    1.24
 -23  -3   2   35.11    1.45
 -23  -3   1    2.94    0.66
 -23  -3   1    2.32    0.79
 -23  -3   0   50.02    1.37
 -23  -3   0   50.49    1.58
 -23  -3  -1   27.46    1.05
 -23  -3  -1   28.55    1.21
 -23  -3  -2   70.25    1.45
 -23  -3  -2   70.69    1.66
 -23  -3  -3   45.23    2.16
 -23  -3  -4    6.87    1.10
 -23  -3  -5    3.57    0.92
 -23  -1  15    0.98    0.47
 -23  -1  14   31.70    1.20
 -23  -1  13    0.46    0.75
 -23  -1  12    4.27    0.96
  23  -1 -12    5.38    0.78
 -23  -1  11   26.68    1.54
  23  -1 -11   28.16    1.33
 -23  -1  10   21.23    1.50
  23  -1 -10   19.02    1.18
  23  -1  -9   46.40    1.74
  23  -1  -8   14.10    1.19
 -23  -1   7    8.01    1.25
  23  -1  -7   11.52    1.14
 -23  -1   6    7.29    1.22
 -23  -1   5   87.17    2.66
 -23  -1   4   24.89    1.64
 -23  -1   3   23.71    1.60
 -23  -1   3   22.38    1.41
 -23  -1   2   31.16    1.55
 -23  -1   1   24.96    1.39
  23  -1   0   10.70    2.32
 -23  -1   0   15.66    0.95
  23  -1   0   13.15    1.15
  23  -1   1   55.30    4.06
 -23  -1  -1   57.13    2.91
  23  -1   2    4.68    1.95
 -23  -1  -2   12.55    1.67
 -23  -1  -3  158.46    4.67
 -23  -1  -3  151.08    2.51
 -23  -1  -4   37.26    2.44
 -23  -1  -4   34.11    1.25
 -23  -1  -4   33.02    2.21
 -23  -1  -5   63.08    2.90
 -23  -1  -5   62.22    1.51
 -23  -1  -5   69.10    1.93
 -23  -1  -5   65.53    2.69
 -23  -1  -6   14.64    1.66
 -23  -1  -6   14.77    0.79
 -23  -1  -6   15.81    1.01
 -23  -1  -6   14.99    1.55
 -23  -1  -7   33.79    2.11
 -23  -1  -8   22.56    1.65
 -23   1  16   12.85    0.72
 -23   1  15    2.72    0.75
 -23   1  14   41.48    1.56
 -23   1  13    1.11    0.95
 -23   1  12    7.04    1.19
 -23   1  11   32.10    1.77
  23   1 -11   25.25    2.26
 -23   1  10   17.75    1.51
  23   1 -10   18.06    2.12
  23   1  -9   36.01    4.73
  23   1  -9   29.26    2.90
  23   1  -9   36.53    2.90
  23   1  -8   10.09    2.29
  23   1  -8    9.73    0.96
  23   1  -7    7.06    2.12
  23   1  -7    6.76    0.92
  23   1  -6    5.41    2.12
  23   1  -6    5.96    0.96
  23   1  -5   79.33    5.00
 -23   1   5   90.65    2.63
  23   1  -4   16.84    2.92
 -23   1   4   18.14    1.40
  23   1  -3   29.94    3.55
 -23   1   3   24.21    1.41
  23   1  -2   32.98    3.78
 -23   1   1   25.89    1.50
  23   1  -1   27.77    3.63
  23   1   0   19.95    3.31
 -23   1   0   15.00    1.35
  23   1   0   18.70    1.67
  23   1   1   64.21    4.94
 -23   1  -1   71.97    2.14
  23   1   1   59.45    2.43
 -23   1  -2    6.88    0.93
 -23   1  -2    6.55    1.03
  23   1   3  139.36    3.28
 -23   1  -3  140.73    2.57
 -23   1  -4   22.40    1.21
 -23   1  -4   22.78    1.26
 -23   1  -5   75.54    1.85
 -23   1  -5   69.62    1.75
 -23   1  -6   19.52    1.03
 -23   1  -6   20.25    1.05
 -23   1  -7   33.45    1.15
 -23   1  -7   31.09    1.13
 -23   1  -8   14.38    0.77
  23   3 -11    0.14    1.78
  23   3 -10    5.88    2.35
  23   3  -9    9.72    2.88
  23   3  -9    9.22    1.48
  23   3  -8    9.74    3.08
  23   3  -8   10.61    1.64
  23   3  -7   12.32    3.47
  23   3  -7   10.89    1.67
  23   3  -6    2.81    3.24
  23   3  -6    0.75    1.11
  23   3  -5    5.68    3.48
  23   3  -5    5.52    1.40
 -23   3   4   27.18    1.16
  23   3  -4   22.25    2.11
 -23   3   3   42.93    1.38
  23   3  -3   42.12    2.64
 -23   3   2   45.86    1.43
  23   3  -2   32.91    2.33
 -23   3   1    5.11    0.79
  23   3   0   49.60    1.85
 -23   3   0   46.54    1.38
  23   3   1   27.44    1.47
 -23   3  -1   26.14    1.11
  23   3   2   68.39    2.03
 -23   3  -2   67.92    1.52
  23   3   3   36.75    1.49
 -23   3  -3   32.26    1.10
  23   3   4    8.30    0.91
 -23   3  -4   11.71    0.73
  23   3   5    4.75    0.74
 -23   3  -5    5.15    0.56
 -23   3  -5    5.12    0.54
 -24  -2  13    5.72    0.48
 -24  -2  12   17.69    0.81
  24  -2 -11   18.46    1.00
 -24  -2  11   18.21    0.95
  24  -2 -10   13.22    0.95
 -24  -2  10   18.02    1.03
 -24  -2   9   32.86    1.36
 -24  -2   9   30.30    1.30
  24  -2  -8   12.66    1.01
 -24  -2   8    7.23    0.92
  24  -2  -7   14.62    1.05
 -24  -2   7   12.05    1.05
  24  -2  -6   20.28    1.20
 -24  -2   6   19.95    1.26
  24  -2  -5   25.96    1.30
 -24  -2   5   25.57    1.37
  24  -2  -4    6.03    0.88
 -24  -2   4    4.59    0.93
  24  -2  -3   70.65    1.89
 -24  -2   3   67.29    1.96
 -24  -2   2   77.59    1.74
 -24  -2   2   77.48    2.03
 -24  -2   1   15.90    0.92
 -24  -2   1   16.56    1.11
  24  -2   0    2.89    1.48
  24  -2   0    3.60    0.68
 -24  -2   0    4.68    0.67
 -24  -2   0    5.00    0.85
 -24  -2  -1   91.95    2.03
 -24  -2  -2   55.93    1.30
 -24  -2  -2   55.22    1.50
 -24  -2  -3   71.01    2.80
 -24  -2  -4   24.93    1.78
 -24  -2  -5   16.50    1.45
 -24  -2  -6   37.55    1.80
 -24   0  15    1.30    0.54
 -24   0  14   13.00    0.94
 -24   0  13    1.75    0.81
 -24   0  12   11.52    1.16
 -24   0  11    1.27    0.95
 -24   0  10   62.37    2.21
  24   0 -10   53.91    1.60
 -24   0   9   21.04    1.51
  24   0  -9   18.27    1.13
  24   0  -8   15.04    1.12
  24   0  -7   60.79    1.92
  24   0  -6   44.95    1.76
  24   0  -5    8.99    1.06
  24   0  -4  232.54    3.80
  24   0  -3   57.15    4.30
  24   0  -2    5.85    2.20
  24   0  -1    2.17    2.02
  24   0   0    3.41    2.09
  24   0   1   32.51    3.51
 -24   0  -2    3.24    0.79
  24   0   2    2.60    2.03
 -24   0  -3   11.68    0.96
 -24   0  -3   11.99    1.17
  24   0   3    8.46    2.29
 -24   0  -4   28.88    1.19
 -24   0  -4   26.93    1.33
 -24   0  -5   35.49    1.22
 -24   0  -5   39.49    1.38
 -24   0  -6   16.07    0.91
 -24   0  -6   14.74    0.83
 -24   0  -7   24.72    0.92
 -24   0  -7   23.00    0.83
  24   2 -11   15.70    1.74
  24   2 -11   14.76    2.41
  24   2 -10   16.60    1.87
  24   2 -10   14.62    2.80
  24   2  -9   26.94    2.31
  24   2  -9   24.25    3.72
  24   2  -8    5.27    1.43
  24   2  -8    4.80    3.25
  24   2  -7   11.34    1.81
  24   2  -7   13.98    3.86
  24   2  -6   14.59    2.42
  24   2  -6   15.83    2.03
  24   2  -5   26.22    3.06
  24   2  -5   26.78    2.44
  24   2  -4    3.40    2.09
  24   2  -3   65.54    4.62
 -24   2   2   63.76    1.59
 -24   2   2   61.04    1.65
 -24   2   1   33.38    1.22
 -24   2   1   31.11    1.23
 -24   2   0    3.34    0.74
 -24   2   0    2.64    0.66
 -24   2   0    3.22    0.74
  24   2   1   81.85    2.47
 -24   2  -1   98.48    1.84
 -24   2  -1   97.68    1.95
 -24   2  -1   84.48    1.75
 -24   2  -2   48.00    1.35
 -24   2  -2   48.65    1.40
 -24   2  -3   50.37    1.40
 -24   2  -3   44.76    1.22
 -24   2  -4   13.38    0.86
 -24   2  -4   11.69    0.70
  24   2   5   14.30    1.03
 -24   2  -5   16.18    0.84
 -24   2  -6   32.02    0.96
 -24   4   3   26.87    0.71
 -24   4   2   20.81    0.67
 -25  -3   8   18.49    0.65
 -25  -3   8   18.78    0.75
 -25  -3   7   13.34    0.63
 -25  -3   7   13.49    0.73
 -25  -3   6   10.69    0.62
 -25  -3   6   11.30    0.74
  25  -3  -5   33.10    0.95
 -25  -3   5   30.32    0.94
 -25  -3   5   30.26    1.07
 -25  -3   4   35.35    1.00
 -25  -3   4   34.53    1.16
 -25  -3   3   39.87    1.06
 -25  -3   3   37.71    1.18
 -25  -3   2   86.93    1.47
 -25  -3   2   86.14    1.65
 -25  -3   1   42.26    1.03
 -25  -3   1   41.49    1.15
 -25  -3   0   36.04    0.90
 -25  -3   0   35.98    1.05
 -25  -1  13   17.41    0.84
 -25  -1  12   41.92    1.32
 -25  -1  11   13.22    0.99
  25  -1 -11   16.74    0.94
 -25  -1  10   43.04    1.57
  25  -1 -10   43.15    1.39
 -25  -1   9   58.98    1.85
  25  -1  -9   48.07    1.52
 -25  -1   8   31.99    1.53
  25  -1  -8   26.39    1.26
 -25  -1   7   18.42    1.31
  25  -1  -7   14.94    1.09
 -25  -1   6    5.96    1.03
 -25  -1   6    5.31    0.94
 -25  -1   5   14.43    1.21
 -25  -1   5   13.76    1.12
  25  -1  -4    1.71    0.80
 -25  -1   4    2.07    0.84
  25  -1  -3    6.30    0.90
 -25  -1   3    6.21    0.90
  25  -1  -2    0.40    0.74
  25  -1  -2    0.56    1.60
 -25  -1   2    1.37    0.70
  25  -1  -1   12.87    1.03
  25  -1  -1   12.30    2.22
 -25  -1   1   10.31    0.90
  25  -1   0    4.06    1.87
  25  -1   0    5.33    0.82
  25  -1   1   19.35    2.52
  25  -1   1   22.20    1.10
 -25  -1  -2   34.70    1.16
  25  -1   2   32.69    1.19
 -25  -1  -3    0.99    0.55
 -25  -1  -3    1.05    0.82
  25  -1   3    1.28    0.51
 -25  -1  -4    8.34    0.65
 -25  -1  -4    9.73    0.86
 -25  -1  -4    7.97    1.19
 -25  -1  -5    2.77    0.59
 -25  -1  -5    1.38    0.88
 -25   1  14    5.66    0.59
 -25   1  13   23.90    1.03
 -25   1  12   46.22    1.48
 -25   1  11   18.05    1.16
 -25   1  10   46.62    1.67
  25   1 -10   37.17    2.41
 -25   1   9   52.78    1.79
  25   1  -9   44.88    3.92
  25   1  -9   51.70    2.91
  25   1  -8   26.53    3.87
 -25   1   8   27.08    1.42
  25   1  -8   20.84    2.48
  25   1  -8   25.53    2.27
  25   1  -7   10.95    2.18
 -25   1   7   12.95    1.14
  25   1  -7   14.19    0.96
  25   1  -6    4.47    1.95
  25   1  -6    6.80    0.87
  25   1  -5    9.40    2.27
  25   1  -5   12.12    1.01
  25   1  -4    1.77    1.88
  25   1  -3    3.15    1.98
 -25   1   3    3.98    0.78
  25   1  -2    0.53    1.88
 -25   1   2    0.36    0.65
 -25   1   2    0.85    0.73
  25   1  -1    9.49    2.57
 -25   1   1   13.65    0.95
 -25   1   1   11.67    0.99
 -25   1   1   10.79    0.81
  25   1   0    4.14    2.16
 -25   1   0    3.91    0.76
 -25   1   0    3.86    0.83
 -25   1   0    3.47    0.63
 -25   1  -1   29.02    1.20
 -25   1  -1   26.17    1.20
 -25   1  -2   35.21    1.25
 -25   1  -2   38.66    1.34
 -25   1  -3    1.65    0.67
 -25   1  -3    1.01    0.67
 -25   1  -4    7.47    0.73
[truncated: 5,545 more chars]
